# Supplementary material for: Identification of Potential Host Plants of Sap-Sucking Insects (Hemiptera: Cicadellidae) Using Anchored Hybrid By-Catch Data
Source: Insects. 2021 Oct 23;12(11):964. doi: 10.3390/insects12110964 (PMC8617646; doi:10.3390/insects12110964)
Supplement: Supplementary file 1 [file insects-12-00964-s001.zip]

Archive with 2 entries (2 files):
- Supplementary file 1.pdf
- Table S1S2.xlsx
