# Supplementary material for: Identification of Potential Host Plants of Sap-Sucking Insects (Hemiptera: Cicadellidae) Using Anchored Hybrid By-Catch Data
Source: Insects. 2021 Oct 23;12(11):964. doi: 10.3390/insects12110964 (PMC8617646; doi:10.3390/insects12110964)
Supplement: Supplementary file 1 [file insects-12-00964-s001.zip › Table S1S2.xlsx]

## Sheet: Table S1
Table S1. NCBI accession numbers of the query sequences used for BLASTN or TBLASTN search.
Chloroplast genes (16S rRNA, rbcL, matK, trnH, psbA)	5.8S rRNA
DQ424856.1	L03844.1
DQ865976.1	Y16892.1
EF380351.1	AJ242094.1
EF380354.1	AF200587.1
EF614270.1	AF245419.1
EU342371.1	AY096031.1
GQ997997.1	AF266129.1
GQ998357.1	AF447746.1
HM173080.1	AY260972.1
JF317356.1	AF448794.1
KC608753.1	AY283433.1
KF862711.1	AY449602.1
KT445939.1	AY695529.1
KT719235.1	DQ008852.1
KU569488.1	DQ926716.1
KU764768.1	EF526362.1
KX028884.1	EF526390.1
KY964286.1	EF526399.1
LN896359.1	EF526404.1
MF574684.1	EF526405.1
MG182422.1	EF526409.1
MH939147.1	AM404333.1
MK168018.1	EU436861.1
MK341055.1	EU841168.1
MK488090.1	FJ527604.1
MK488092.1	HM057411.1
MK493294.1	HQ724816.1
MK645904.1	JN234734.1
MK674495.1	JX569812.1
MN015608.1	KF993467.1
MN262640.1	KF977440.1
MN443423.1	KF923176.1
MT492024.1	KJ562330.1
MT816471.1	KP015829.1
MT991061.1	KP317601.1
MW326459.1	KP900424.1
MW697085.1	KP794431.1
MW727487.1	KP858794.1
MW771518.1	KR134120.1
MW970104.1	KU832558.1
MZ203134.1	KX073170.1
MZ403753.1	KY320205.1
MZ504968.1	MF963878.1
MZ555766.1	MF964166.1
MZ670598.1	MH768094.1
NC_005086.1	LC471209.1
NC_014699.1	LC610749.1
NC_021111.1
NC_027685.1
NC_030482.1
NC_031206.1
NC_033874.1
NC_034285.1
NC_036153.1
NC_036154.1
NC_037946.1
NC_039808.1
NC_041104.1
NC_041146.1
NC_042668.1
NC_042740.1
NC_044119.1
NC_045294.1
NC_048953.1
NC_050833.1
NC_050986.1
NC_052917.1
NC_054161.1
NC_054188.1

## Sheet: Table S2
Table S2. Identification of retrieved plant sequences
Family	Subfamily	Tribe	Genus (Subgenus)	Species	Host plant records	Sequence ID	Sequence annotation	Sequence length	Top hits	% Identity	Alignment length	Top hit organisms	Top hit organisms summary
Cicadellidae	Cicadellinae	Cicadellini	Draeculacephala	minerva	NA	P016_WG08_k90.1090	16S (partial)	807	NC_045884.1, MH047653.1, NC_042778.1, NC_042777.1, NC_042776.1, NC_042775.1, NC_042410.1, MH706725.1, MH706724.1, MH706717.1, MH706726.1, MH706716.1, MH706705.1, MH510244.1, NC_041464.1, MH796673.1, KR476376.1, KT834974.1, KP751905.1, KP742350.1, MH706715.1, NC_054152.1, MH706706.1, MH706720.1, NC_057315.1, NC_057314.1, NC_057313.1, MK607416.1, MK607415.1, MK607414.1, MK607413.1, MT527722.1, NC_0…	100	807	Abies beshanzuensis, Abies chensiensis, Abies balsamea, Abies fanjingshanensis, Abies kawakamii, Abies fargesii, Abies alba, Abies sibirica, Abies nephrolepis, Abies koreana, Abies forrestii, Abies georgei, Abies delavayi, Abies nukiangensis, Abies fabri, Abies yuanbaoshanensis, Abies firma	Pinales: Pinaceae: Abies spp.
Cicadellidae	Cicadellinae	Cicadellini	Emadiana	cuprea	NA	P019_WA10_k29.20710	matK (partial)	159	KY378697.1	95.597	159	Palicourea guianensis	Gentianales: Rubiaceae: Rubioideae: Palicourea guianensis
Cicadellidae	Cicadellinae	Cicadellini	Emadiana	cuprea	NA	P019_WA10_k50.13716	rbcL (partial)	173	MK449103.1, MN259165.1, MN259164.1, MN259163.1, MN259161.1, MN259160.1, MN167247.1, MK109857.1, MH069813.1, MH069812.1, MK397931.1, MK397913.1, MK397889.1, MH767708.1, MH767707.1, MG833472.1, MG946858.1, KY794571.1, MG248230.1, MG246729.1, MG246471.1, KY490694.1, MF963352.1, MF349734.1, MF349468.1, KY047658.1, KY047628.1, KX397810.1, KP996862.1, KX015738.1, KX015737.1, KX015736.1, KR737509.1, KR7…	100	173	Neolloydia conoidea, Euphorbia lactea, Euphorbia ingens, Echinocactus grusonii, Portulaca oleracea, Pereskia sacharosa, Leuenbergeria bleo, Talinum caffrum, Anacampseros filamentosa, Pereskia grandifolia, Portulaca halimoides, Anacampseros crinita, Lepismium cruciforme, Eriosyce senilis, Eriosyce laui, Harrisia fragrans, Schlumbergera bridgesii, Geohintonia mexicana, Pereskia aculeata, Echinocact…	mostly Caryophyllales
Cicadellidae	Cicadellinae	Proconiini	Cuerna	unica	NA	P019_WG02_k90.493	16S (partial)	1322	MK641521.1, MN389436.1, MT130715.1, NC_049114.1, MT483999.1, NC_048528.1, NC_048474.1, MT442040.1, MT268884.1, MT246302.1, MT415946.1, MT374065.1, MN516695.1, MN372205.1, MK914535.1, MK790138.1, MN691039.1, NC_045840.1, MN689791.1, MN689790.1, MN457692.1, MN088849.1, MK634746.1, MK814479.1, MK488091.1, MN026875.1, MK780039.1, MK764428.1, MK798147.1, MK798146.1, MK798145.1, MK434924.1, MK434923.1,…	100	1322	Rosa rugosa, Prunus emarginata, Eriobotrya laoshanica, Malus toringoides, Prunus rufa, Fragaria viridis, Malus sieboldii, Malus halliana, Agrimonia pilosa, Prunus conradinae, Cotoneaster wilsonii, Rosa laevigata, Sorbus setschwanensis, Prunus triloba, Potaninia mongolica, Cotoneaster schantungensis, Rosa lucieae, Docynia indica, Prunus davidiana, Sorbus prattii, Pyrus phaeocarpa, Sorbaria sorbifo…	Rosales: Rosaceae
Cicadellidae	Cicadellinae	Proconiini	Cuerna	unica	NA	P019_WG02_k29.49188	rbcL (partial)	344	KY047658.1, KY047628.1, HQ621341.1, FR853367.1, FR853281.1, AY875240.1	100	344	Eriosyce senilis, Eriosyce laui, Weingartia kargliana, Echinopsis aurea, Browningia hertlingiana, Cereus fernambucensis	Caryophyllales: Cactineae: Cactaceae: Cactoideae
Cicadellidae	Coelidiinae	Coelidiini	Coelidia	sp.	NA	P019_WE06_k50.2203	rbcL (partial)	173	FR853281.1	100	173	Browningia hertlingiana	Caryophyllales: Cactineae: Cactaceae: Cactoideae: Browningia hertlingiana
Cicadellidae	Coelidiinae	Coelidiini	Collasuyusana	retrorsa	NA	P019_WE01_k50.7628	rbcL (partial)	357	KY047658.1, KY047628.1, AY875240.1	100	357	Eriosyce senilis, Eriosyce laui, Cereus fernambucensis	Caryophyllales: Cactineae: Cactaceae: Cactoideae
Cicadellidae	Coelidiinae	Coelidiini	Deltolidia	discolor	NA	P019_WH08_k29.12093	matK (partial)	177	KY378697.1	98.305	177	Palicourea guianensis	Gentianales: Rubiaceae: Rubioideae: Palicourea guianensis
Cicadellidae	Coelidiinae	Coelidiini	Dialodia	pectinata	NA	P019_WE02_k29.46238	rbcL (partial)	226	MN259160.1, KX397810.1, FR853367.1	100	226	Echinocactus grusonii, Harrisia fragrans, Echinopsis aurea	Caryophyllales: Cactineae: Cactaceae: Cactoideae
Cicadellidae	Coelidiinae	Coelidiini	New Genus	n. sp.	NA	P019_WA02_k29.181165	rbcL (partial)	196	MN259163.1, MN259160.1, KY047658.1, KY047629.1, KY047628.1, KX397810.1, HQ621341.1, FR853389.1, FR853367.1, FR853281.1, AY875242.1, AY875240.1, AY875237.1, AY875231.1, AY875230.1, AY875226.1, AY875221.1	100	196	Euphorbia ingens, Echinocactus grusonii, Eriosyce senilis, Copiapoa esmeraldana, Eriosyce laui, Harrisia fragrans, Weingartia kargliana, Calymmanthium substerile, Echinopsis aurea, Browningia hertlingiana, Pereskia guamacho, Cereus fernambucensis, Pereskia zinniiflora, Pereskia aureiflora, Pereskia portulacifolia, Pereskia marcanoi	mostly Caryophyllales
Cicadellidae	Coelidiinae	Thagriini	Thagria	multipars	NA	P019_WE04_k29.18236	matK (partial)	218	KY378676.1, LN680361.1	100	218	Hillia triflora	Gentianales: Rubiaceae: Cinchonoideae: Hillia triflora
Cicadellidae	Coelidiinae	Thagriini	Thagria	multipars	NA	P019_WE04_k29.29407	rbcL (partial)	225	MN259163.1, MN259160.1, KY047658.1, KY047628.1, HQ621341.1, FR853367.1, FR853281.1, AY875240.1	100	225	Euphorbia ingens, Echinocactus grusonii, Eriosyce senilis, Eriosyce laui, Weingartia kargliana, Echinopsis aurea, Browningia hertlingiana, Cereus fernambucensis	mostly Caryophyllales
Cicadellidae	Deltocephalinae	Acinopterini	Acinopterus	inornatus	NA	P015_WE10_k90.13196	16S (partial)	1281	MN095413.1, MN095412.1, MN095410.1, MN095409.1, MN095407.1, NC_047473.1, NC_047249.1, MN736961.1, MN746306.1, MN310606.1, MN794317.1, NC_044106.1, NC_043848.1, MK102721.1, MK044696.1, MG925369.1, NC_039597.1, MG921592.1, KY392760.1, KY635879.1, KX289887.1, KY085891.1, KX364403.1, KP015036.1, KP015035.1, KP015033.1, KP015032.1, KP015031.1, KP015030.1, KP015029.1, KM885985.1, KR867678.1, MZ670598.1…	99.844	1281	Psidium cattleyanum, Syzygium cumini, Eugenia pyriformis, Myrcianthes pungens, Eugenia brasiliensis, Eucalyptus smithii, Syzygium aromaticum, Melaleuca alternifolia, Callistemon rigidus, Syzygium forrestii, Rhodomyrtus tomentosa, Eucalyptus grandis, Eucalyptus pauciflora, Campomanesia xanthocarpa, Psidium guajava, Acca sellowiana, Pimenta dioica, Corymbia torelliana, Corymbia henryi, Corymbia cit…	Myrtales: Myrtaceae: Myrtoideae
Cicadellidae	Deltocephalinae	Acostemmini	Acostemma	n. sp. 2	NA	P021_WA11_k29.262	matK (partial)	154	LN680347.1	99.351	154	Psychotria lantzii	Gentianales: Rubiaceae: Rubioideae: Psychotria lantzii
Cicadellidae	Deltocephalinae	Athysanini	Athysanus	argentarius	Carex; Phleum; Calamagrostis; Poaceae	P004_WE06_k50.44654	16S	1496	JX663681.1	97.219	1510	Hypericum kalmianum	Malpighiales: Hypericeae: Hypericum kalmianum
Cicadellidae	Deltocephalinae	Athysanini	Euscelis	incisa	Artemisia	P003_WB04_k90.7617	16S	1491	MN561034.1, LC510289.1, LC508115.1, LR738917.1, NC_045307.1, LC507100.1, MK140656.1, MK117077.1, LC495883.1, LC495478.1, LC494572.1, LC492108.1, MH638290.1, NC_039684.1, NC_039683.1, NC_039682.1, NC_039681.1, NC_039806.1, NC_039805.1, NC_039804.1, NC_039802.1, NC_039801.1, NC_039800.1, NC_039799.1, NC_039798.1, NC_039797.1, NC_039796.1, NC_039795.1, NC_039794.1, NC_039793.1, NC_039792.1, NC_03979…	100	1491	Vitis vinifera, Vitis riparia x Vitis cinerea, Vitis x labruscana, Vitis hancockii, Vitis piasezkii, Vitis ficifolia, Vitis cinerea, Vitis bryoniifolia, Vitis girdiana, Vitis tiliifolia, Vitis aestivalis, Vitis arizonica, Vitis baileyana, Vitis biformis, Vitis bloodworthiana, Vitis californica, Vitis doaniana, Vitis heyneana, Vitis jacquemontii, Vitis lanata, Vitis labrusca, Vitis monticola, Viti…	Vitales: Vitaceae: Viteae: Vitis spp.
Cicadellidae	Deltocephalinae	Athysanini	New Genus GH4	n. sp. 1	NA	P008_WE05_k90.2341	16S	1491	NC_047354.1, MN709837.1, KX852445.1	100	1491	Albizia bracteata, Samanea saman	Fabales: Fabaceae: Caesalpinioideae
Cicadellidae	Deltocephalinae	Athysanini	New Genus PE10	n. sp. 1	NA	P014_WE05_k90.2433	16S	1491	NC_043913.1, NC_041067.1, NC_039584.1, MK174379.1, MK241981.1, LT727890.1, LT727889.1, LT727888.1, LT727887.1, LT727886.1, LT727885.1, LT727884.1, LT727882.1, LT727881.1, LT727880.1, LT727879.1, LT727878.1, LT727877.1, LT727876.1, LT727875.1, LT727874.1, LT727873.1, LT727872.1, LT727871.1, LT727870.1, LT727869.1, LT727868.1, LT727867.1, LT727866.1, LT727865.1, LT727864.1, LT727863.1, LT727862.1, …	100	1491	Picea neoveitchii, Picea engelmannii, Picea chihuahuana, Picea glauca, Picea sitchensis, Picea brachytyla, Picea spinulosa, Picea omorika, Picea torano, Picea purpurea, Picea maximowiczii, Picea farreri, Picea wilsonii, Picea koyamae, Picea glehnii, Picea rubens, Populus tremula, Picea crassifolia, Picea koraiensis, Picea schrenkiana, Picea jezoensis, Picea orientalis, Picea abies, Picea likiange…	mostly Malpighiales
Cicadellidae	Deltocephalinae	Athysanini	New Genus ZA2	n. sp. 1	NA	P007_WA01_k90.1332	16S	1491	NC_037714.1, MF352008.1, KY241814.1, KX029327.1, KF611800.1, KC893640.1, KC893639.1, KC893638.1, KC893637.1, KC893636.1, KC893635.1, KC893634.1, KC893633.1, KC893632.1, MW357269.1, MW357268.1, MW357267.1, MW357266.1, MW357265.1, MW357264.1, NC_054176.1, DQ317523.1	100	1491	Cyamopsis tetragonoloba, Glycine soja, Glycine gracilis, Glycine tomentella, Glycine syndetika, Glycine falcata, Glycine dolichocarpa, Glycine canescens, Glycine stenophita, Glycine cyrtoloba, Glycine max, Mucuna pruriens	Fabales: Fabaceae: Papilionoideae
Cicadellidae	Deltocephalinae	Athysanini	Ollarianus	strictus	NA	P015_WE07_k90.5204	16S	1491	MN095413.1, MN095412.1, MN095410.1, MN095409.1, MN095407.1, NC_047473.1, NC_047249.1, MN736961.1, MN746306.1, MN310606.1, MN794317.1, NC_044106.1, NC_043848.1, MK102721.1, MK044696.1, MG925369.1, KY392760.1, KY635879.1, KY085891.1, KX364403.1, KP015036.1, KP015035.1, KP015033.1, KP015032.1, KP015031.1, KP015030.1, KP015029.1, KM885985.1, KR867678.1, MZ670598.1, KC180805.1, KC180804.1, KC180803.1,…	100	1491	Psidium cattleyanum, Syzygium cumini, Eugenia pyriformis, Myrcianthes pungens, Eugenia brasiliensis, Eucalyptus smithii, Syzygium aromaticum, Melaleuca alternifolia, Callistemon rigidus, Syzygium forrestii, Rhodomyrtus tomentosa, Eucalyptus grandis, Campomanesia xanthocarpa, Psidium guajava, Pimenta dioica, Corymbia torelliana, Corymbia henryi, Corymbia citriodora, Eugenia uniflora, Eucalyptus ro…	Myrtales: Myrtaceae: Myrtoideae
Cicadellidae	Deltocephalinae	Athysanini	Thamnotettix (Loepotettix)	dilutior	NA	P001_WC10_k90.15932	16S (partial)	1106	MT128671.1, MT128670.1, MT128669.1, MT128668.1, MN871982.1, MN203535.1, MN309813.1, NC_046787.1, NC_046760.1, MN661162.1, NC_046516.1, NC_046515.1, NC_046512.1, NC_046830.1, MN518844.1, MK737938.1, MN087227.1, MK358417.1, MK358416.1, NC_046513.1, MK358413.1, MH778960.1, MK905238.1, NC_045211.1, MN462588.1, NC_044671.1, NC_044423.1, NC_044738.1, NC_044737.1, NC_044736.1, NC_044735.1, NC_044733.1, …	99.91	1106	Dolomiaea souliei, Dolomiaea edulis, Dolomiaea denticulata, Dolomiaea calophylla, Cirsium shansiense, Tagetes erecta, Galinsoga parviflora, Gerbera jamesonii, Atractylodes macrocephala, Youngia japonica, Lapsanastrum humile, Crepidiastrum lanceolatum, Synurus deltoides, Rudbeckia laciniata, Crepidiastrum sonchifolium, Cirsium japonicum, Ageratum conyzoides, Cirsium rhinoceros, Saussurea japonica,…	Asterales: Asteraceae
Cicadellidae	Deltocephalinae	Bonaspeiini	New Genus SA3	n. sp.	NA	P006_WD11_k90.19170	16S	1491	MT239366.1	99.061	1491	Rhododendron concinnum	Ericales: Ericaceae: Rhododendron concinnum
Cicadellidae	Deltocephalinae	Chiasmini	Aconurella	compta	NA	P007_WD11_k90.32499	16S (partial)	828	MT535664.1, MT407463.1, NC_047478.1, MN711726.1, NC_046939.1, MN888961.1, MN315508.1, NC_041418.1, NC_041416.1, NC_041415.1, NC_041297.1, NC_041296.1, NC_041272.1, NC_041266.1, NC_041113.1, NC_040941.1, MH286340.1, MH286339.1, MH286321.1, MH286318.1, MH286315.1, MH286311.1, MH286310.1, MH286306.1, MK397920.1, MK397910.1, MK397886.1, MK397885.1, MK397875.1, MK397870.1, MK397858.1, MH376309.1, MW89…	100	828	Mirabilis himalaica, Bougainvillea peruviana, Boerhavia diffusa, Bougainvillea glabra, Bougainvillea spectabilis, Seguieria aculeata, Acleisanthes obtusa, Nyctaginia capitata, Mirabilis jalapa, Gisekia pharnacioides, Pisonia aculeata, Phytolacca insularis, Phytolacca acinosa, Agdestis clematidea, Phytolacca americana, Salpianthus macrodontus, Guapira discolor, Pisoniella arborescens, Ercilla volu…	Caryophyllales
Cicadellidae	Deltocephalinae	Chiasmini	Aconurella	prolixa	Carex; Aeluropus; Leymus; Elymus; Poa; Cleistogenes	P004_WH04_k90.4463	16S (partial)	831	NC_048464.1, MT374829.1, NC_047297.1, NC_047291.1, NC_046847.1, NC_046782.1, NC_046699.1, MN694844.1, MN688228.1, MN539266.1, MK473913.1, MN836381.1, MN378563.1, MN830251.1, MN830250.1, MN830249.1, MN295595.1, MN175625.1, MN641480.1, NC_045274.1, MN218778.1, NC_045062.1, NC_045061.1, MN524625.1, MN524624.1, MN524615.1, MN524614.1, MN524613.1, MN524612.1, NC_044845.1, NC_044844.1, NC_044840.1, NC_…	100	831	Viburnum carlesii x Viburnum macrocephalum, Viburnum rhytidophyllum, Sinojackia huangmeiensis, Ilex latifolia, Pittosporum kerrii, Viburnum odoratissimum, Camellia mingii, Melliodendron xylocarpum, Ilex micrococca, Ilex viridis, Ilex suaveolens, Manilkara zapota, Viburnum erosum, Ilex asprella, Viburnum brachybotryum, Sambucus nigra, Viburnum fordiae, Sambucus williamsii, Grubbia rosmarinifolia, …	Ericales; Dipsacales; Cornales; Aquifoliales; Apiales
Cicadellidae	Deltocephalinae	Chiasmini	Exitianus	apophysisiosus	NA	P015_WE09_k90.804	16S	1491	MN095413.1, MN095412.1, MN095410.1, MN095409.1, MN095407.1, NC_047473.1, NC_047249.1, MN736961.1, MN746306.1, MN310606.1, MN794317.1, NC_044106.1, NC_043848.1, MK102721.1, MK044696.1, MG925369.1, KY392760.1, KY635879.1, KY085891.1, KX364403.1, KP015036.1, KP015035.1, KP015033.1, KP015032.1, KP015031.1, KP015030.1, KP015029.1, KM885985.1, KR867678.1, MZ670598.1, KC180805.1, KC180804.1, KC180803.1,…	100	1491	Psidium cattleyanum, Syzygium cumini, Eugenia pyriformis, Myrcianthes pungens, Eugenia brasiliensis, Eucalyptus smithii, Syzygium aromaticum, Melaleuca alternifolia, Callistemon rigidus, Syzygium forrestii, Rhodomyrtus tomentosa, Eucalyptus grandis, Campomanesia xanthocarpa, Psidium guajava, Pimenta dioica, Corymbia torelliana, Corymbia henryi, Corymbia citriodora, Eugenia uniflora, Eucalyptus ro…	Myrtales: Myrtaceae: Myrtoideae
Cicadellidae	Deltocephalinae	Chiasmini	Nephotettix	modulatus	NA	P011_WE06_k90.1223	16S (partial)	1198	NC_047236.1, MT154045.1, MN189966.1, MN189960.1, MN189946.1, MK211167.1, NC_043912.1, NC_041177.1, NC_039763.1, MF953831.1, MK301435.1, NC_037477.1, MF990291.1, MF990290.1, KY926621.1, KY420004.1, KU981119.1, KU981118.1, KU355276.1, KU355297.1, KP939360.1, KM491711.2, MZ379793.1, MW837773.1, MZ274133.1, MZ274132.1, MN599116.1, LC635131.1, MW548982.1, MW548981.1, MK460212.1, MW367444.1, MW465957.1…	99.833	1198	Morus celtidifolia, Parietaria debilis, Droguetia iners, Cecropia pachystachya, Morus notabilis, Berchemiella wilsonii, Berchemia berchemiifolia, Boehmeria umbrosa, Boehmeria spicata, Morus australis, Morus alba, Morus cathayana, Morus mongolica, Artocarpus tonkinensis, Artocarpus gomezianus, Milicia regia, Milicia excelsa, Rhamnus crenata Rhcr, Berchemia flavescens, Artocarpus altilis, Morus ind…	Rosales
Cicadellidae	Deltocephalinae	Cicadulini	Cicadula	sp.	NA	P015_WE06_k90.1930	16S	1491	MN095413.1, MN095412.1, MN095410.1, MN095409.1, MN095407.1, NC_047473.1, NC_047249.1, MN736961.1, MN746306.1, MN310606.1, MN794317.1, NC_044106.1, NC_043848.1, MK102721.1, MK044696.1, MG925369.1, KY392760.1, KY635879.1, KY085891.1, KX364403.1, KP015036.1, KP015035.1, KP015033.1, KP015032.1, KP015031.1, KP015030.1, KP015029.1, KM885985.1, KR867678.1, MZ670598.1, KC180805.1, KC180804.1, KC180803.1,…	100	1491	Psidium cattleyanum, Syzygium cumini, Eugenia pyriformis, Myrcianthes pungens, Eugenia brasiliensis, Eucalyptus smithii, Syzygium aromaticum, Melaleuca alternifolia, Callistemon rigidus, Syzygium forrestii, Rhodomyrtus tomentosa, Eucalyptus grandis, Campomanesia xanthocarpa, Psidium guajava, Pimenta dioica, Corymbia torelliana, Corymbia henryi, Corymbia citriodora, Eugenia uniflora, Eucalyptus ro…	Myrtales: Myrtaceae: Myrtoideae
Cicadellidae	Deltocephalinae	Cicadulini	Cicadula	sp.	NA	P015_WE06_k29.63010	matK (partial)	151	KP015036.1, KP015035.1, KP015033.1, KP015032.1, KP015031.1, KP015030.1, KP015029.1, KM885985.1, KC180805.1, KC180804.1, KC180803.1, KC180802.1, KC180801.1, KC180799.1, KC180798.1, KC180797.1, KC180796.1, KC180782.1, KC180781.1, KC180780.1, KC180779.1, KC180778.1, KC180777.1, KC180776.1, KC180775.1, KC180774.1, KC180773.1, KC180772.1, KC180771.1, KC180770.1, KC180769.1, AF368198.2, AF368196.2, AY5…	91.753	97	Corymbia torelliana, Corymbia henryi, Corymbia citriodora, Angophora costata, Angophora floribunda, Corymbia tessellaris, Corymbia eximia, Corymbia maculata, Eucalyptus erythrocorys, Eucalyptus guilfoylei, Eucalyptus microcorys, Eucalyptus salmonophloia, Eucalyptus curtisii, Eucalyptus marginata, Eucalyptus patens, Eucalyptus cloeziana, Eucalyptus umbra, Eucalyptus regnans, Eucalyptus elata, Euca…	Myrtales: Myrtaceae: Myrtoideae
Cicadellidae	Deltocephalinae	Cicadulini	New Genus SA1	n. sp.	NA	P008_WA06_k90.6039	16S (partial)	1046	MN263891.1, NC_056145.1, NC_050853.1, MK134900.1, MK134899.1	99.904	1046	Saururus chinensis, Gymnotheca chinensis	Piperales: Saururaceae
Cicadellidae	Deltocephalinae	Deltocephalini	Loeia	tamtipi	NA	P007_WH12_k90.1652	16S (partial)	1474	NC_037714.1, MF352008.1, KY241814.1, KX029327.1, KF611800.1, KC893640.1, KC893639.1, KC893638.1, KC893637.1, KC893636.1, KC893635.1, KC893634.1, KC893633.1, KC893632.1, MW357269.1, MW357268.1, MW357267.1, MW357266.1, MW357265.1, MW357264.1, NC_054176.1, DQ317523.1	100	1474	Cyamopsis tetragonoloba, Glycine soja, Glycine gracilis, Glycine tomentella, Glycine syndetika, Glycine falcata, Glycine dolichocarpa, Glycine canescens, Glycine stenophita, Glycine cyrtoloba, Glycine max, Mucuna pruriens	Fabales: Fabaceae: Papilionoideae
Cicadellidae	Deltocephalinae	Deltocephalini	New Genus	n. sp.	NA	P021_WA04_k50.1850	matK (partial)	211	KY378676.1, LN680361.1	98.802	167	Hillia triflora	Gentianales: Rubiaceae: Cinchonoideae: Hillia triflora
Cicadellidae	Deltocephalinae	Deltocephalini	New Genus PE2	n. sp. 1	NA	P008_WC05_k90.262	16S	1491	MN180104.1, MT311317.1, CP050802.1, CP050798.1, NC_046732.1, NC_046730.1, NC_046729.1, NC_046568.1, NC_046490.1, NC_046413.1, MK570617.1, MK570616.1, MK570614.1, MK570613.1, MN989414.1, MN989413.1, BK010677.1, BK010676.1, BK010675.1, BK010674.1, BK010673.1, MN781018.1, MN781017.1, MN781016.1, MN781015.1, MN781014.1, MN781013.1, MN781012.1, MN781011.1, MN781010.1, MN781009.1, MN781008.1, MN781007.…	100	1491	Cenchrus americanus, Sporobolus alterniflorus, Setaria viridis, Aristida diffusa bio-material, Aristida stipitata, Aristida behriana bio-material, Stenotaphrum subulatum, Axonopus compressus, Aristida glaziovii, Saccharum hybrid, Saccharum spontaneum, Miscanthus floridulus, Miscanthus sacchariflorus, Miscanthus sinensis, Eragrostis tef, Cynodon dactylon, Panicum maximum, Desmostachya bipinnata, S…	mostly Poales: Poaceae
Cicadellidae	Deltocephalinae	Deltocephalini	Polyamia (Copolyamia)	delongi	NA	P014_WA09_k90.12158	16S (partial)	1387	NC_039935.1, MF977768.1	99.928	1387	Carpinus caroliniana	Fagales: Betulaceae: Carpinus caroliniana
Cicadellidae	Deltocephalinae	Drabescini	New Genus ML6	n. sp. 1	NA	P008_WA11_k90.4854	16S	1491	MT162552.1, MN893666.1, MN854383.1, MN854382.1, MN854381.1, MN854380.1, MN854379.1, MN854378.1, MN968501.1, NC_047246.1, MN119374.2, NC_046774.1, NC_046737.1, MN746303.1, MN337347.1, MK629764.1, MG197741.1, MG197740.1, MG197739.1, MG197738.1, MG197737.1, MG197736.1, MG197735.1, MG197734.1, MG197733.1, MG197732.1, MG197731.1, MG197729.1, MG197728.1, MK801097.1, MK780227.1, MN119371.1, MN119368.1, …	100	1491	Bupleurum commelynoideum, Bupleurum chinense, Bupleurum scorzonerifolium, Bupleurum smithii, Bupleurum marginatum, Trachyspermum ammi, Chamaesium wolffianum, Cryptotaenia japonica, Hansenia forrestii, Hansenia forbesii, Hansenia weberbaueriana, Hansenia oviformis, Haplosphaera phaea, Chamaesium paradoxum, Chamaesium spatuliferum, Chamaesium jiulongense, Curtisia dentata, Apium graveolens, Adenoph…	moslty Apiales
Cicadellidae	Deltocephalinae	Eupelicini	Paradorydium	n. sp.	NA	P021_WG09_k29.6675	matK (partial)	227	KY378697.1	99.119	227	Palicourea guianensis	Gentianales: Rubiaceae: Rubioideae: Palicourea guianensis
Cicadellidae	Deltocephalinae	Fieberiellini	Placotettix	taeniatifrons	NA	P019_WF02_k50.2776	matK (partial)	182	KY378676.1, LN680361.1	100	182	Hillia triflora	Gentianales: Rubiaceae: Cinchonoideae: Hillia triflora
Cicadellidae	Deltocephalinae	Hecalini	Hecalus	major	Calamagrostis canadensis; Hordeum jubatum; Poa compressa	P011_WH08_k90.15381	16S (partial)	895	MZ493339.1, MZ493338.1, MT157378.1, MN786867.1, MZ242236.1, MZ328720.1, MW542638.1, MW542637.1, MW719056.1, MW719052.1, MZ389476.1, MZ325863.1, MW770450.1, MW837774.1, MZ153072.1, MW263067.1, NC_056803.1, NC_056802.1, MT127615.1, MZ073339.1, MK713965.1, MZ042936.1, MN158730.1, MZ019475.1, MW722359.1, MW699853.1, MW697901.1, MZ189732.1, MK809524.1, MW307954.1, MW307953.1, MW307952.1, MW307951.1, M…	100	895	Staphylea holocarpa, Phellodendron chinense, Pistacia chinensis, Firmiana kwangsiensis, Reevesia rotundifolia, Apium graveolens, Tetradium daniellii, Zanthoxylum asiaticum, Jasminanthes maingayi, Marsdenia flavescens, Panax ginseng, Bupleurum smithii, Citrus maxima, Xanthostemon chrysanthus, Melliodendron xylocarpum, Bupleurum sikangense, Bupleurum commelynoideum, Viburnum opulus, Tabernaemontana…	Apiales; Sapindales; Malvales; Gentianales; Ericales...
Cicadellidae	Deltocephalinae	Koebeliini	Pinopona	sp.	NA	P021_WB02_k29.30957	matK (partial)	156	KY378676.1, LN680361.1	100	156	Hillia triflora	Gentianales: Rubiaceae: Cinchonoideae: Hillia triflora
Cicadellidae	Deltocephalinae	Macrostelini	Balclutha	chloe	NA	P019_WA11_k90.3129	16S (partial)	1185	MT106672.1, NC_045403.1, MH329190.1, NC_037463.1, MG736621.1, LC218435.1, KY085897.1, KY596676.1, KY055833.1, KU949006.1, KU949003.1, LC147381.1, KR259987.1, KJ865401.1, MZ457935.1, MZ460583.1, MW770450.1, MW722359.1, MW207298.1, MW207297.1, NC_057143.1, NC_057142.1, NC_057088.1, MW147176.1, MW147175.1, NC_053733.1, NC_053690.1, NC_050939.1, MT880608.1, NC_053573.1, NC_053572.1, MT106673.1, NC_05…	100	1185	Citrus aurantium, Citrus polytrifolia, Atalantia kwangtungensis, Citrus sinensis, Citrus depressa, Citrus limon, Citrus reticulata, Citrus maxima, Merrillia caloxylon, Clausena excavata, Citrus platymamma, Citrus aurantiifolia, Citrus japonica, Clausena anisum-olens, Murraya exotica, Citrus clementina, Citrus trifoliata, Citrus unshiu, Citrus hindsii, Citrus medica, Citrus hongheensis, Citrus cav…	Sapindales: Rutaceae
Cicadellidae	Deltocephalinae	Macrostelini	Balclutha	chloe	NA	P019_WA11_k50.15260	matK (partial)	258	LN680347.1	99.225	258	Psychotria lantzii	Gentianales: Rubiaceae: Rubioideae: Psychotria lantzii
Cicadellidae	Deltocephalinae	Opsiini	Hishimonus	fuscomaculatus	NA	P015_WE08_k90.14268	16S	1491	MN095413.1, MN095412.1, MN095410.1, MN095409.1, MN095407.1, NC_047473.1, NC_047249.1, MN736961.1, MN746306.1, MN310606.1, MN794317.1, NC_044106.1, NC_043848.1, MK102721.1, MK044696.1, MG925369.1, KY392760.1, KY635879.1, KY085891.1, KX364403.1, KP015036.1, KP015035.1, KP015033.1, KP015032.1, KP015031.1, KP015030.1, KP015029.1, KM885985.1, KR867678.1, MZ670598.1, KC180805.1, KC180804.1, KC180803.1,…	100	1491	Psidium cattleyanum, Syzygium cumini, Eugenia pyriformis, Myrcianthes pungens, Eugenia brasiliensis, Eucalyptus smithii, Syzygium aromaticum, Melaleuca alternifolia, Callistemon rigidus, Syzygium forrestii, Rhodomyrtus tomentosa, Eucalyptus grandis, Campomanesia xanthocarpa, Psidium guajava, Pimenta dioica, Corymbia torelliana, Corymbia henryi, Corymbia citriodora, Eugenia uniflora, Eucalyptus ro…	Myrtales: Myrtaceae: Myrtoideae
Cicadellidae	Deltocephalinae	Opsiini	Neoaliturus (Circulifer)	alboflavovittatus	Lycium; Salsola; Artemisia; Lycium ruthenicum; Lycium	P021_WE04_k29.22888	matK (partial)	215	KY378676.1, LN680361.1	100	215	Hillia triflora	Gentianales: Rubiaceae: Cinchonoideae: Hillia triflora
Cicadellidae	Deltocephalinae	Opsiini	Neoaliturus (Circulifer)	tenellus	Atriplex; Portulaca oleracea; Zygophyllum; Sesuvium portulacastrum; Beta; Amaranthaceae; Brassicaceae; Salicornia; Kochia; Carex; Elymus; Camphorosma; Artemisia; Salsola arbuscula; Petrosimonia; Anabasis; Salsola; Achnatherum; Aeluropus; Menyanthes trifoliata	P021_WD01_k90.2091	matK (partial)	215	KY378676.1, LN680361.1	99.535	215	Hillia triflora	Gentianales: Rubiaceae: Cinchonoideae: Hillia triflora
Cicadellidae	Deltocephalinae	Opsiini	Neoaliturus (Circulifer)	tenellus	Atriplex; Portulaca oleracea; Zygophyllum; Sesuvium portulacastrum; Beta; Amaranthaceae; Brassicaceae; Salicornia; Kochia; Carex; Elymus; Camphorosma; Artemisia; Salsola arbuscula; Petrosimonia; Anabasis; Salsola; Achnatherum; Aeluropus; Menyanthes trifoliata	P021_WD03_k50.2952	matK (partial)	252	KY378676.1, LN680361.1	100	252	Hillia triflora	Gentianales: Rubiaceae: Cinchonoideae: Hillia triflora
Cicadellidae	Deltocephalinae	Opsiini	Neoaliturus (Circulifer)	tenellus	Atriplex; Portulaca oleracea; Zygophyllum; Sesuvium portulacastrum; Beta; Amaranthaceae; Brassicaceae; Salicornia; Kochia; Carex; Elymus; Camphorosma; Artemisia; Salsola arbuscula; Petrosimonia; Anabasis; Salsola; Achnatherum; Aeluropus; Menyanthes trifoliata	P021_WD04_k29.44833	matK (partial)	216	KY378676.1, LN680361.1	100	213	Hillia triflora	Gentianales: Rubiaceae: Cinchonoideae: Hillia triflora
Cicadellidae	Deltocephalinae	Opsiini	Neoaliturus (Circulifer)	tenellus	Atriplex; Portulaca oleracea; Zygophyllum; Sesuvium portulacastrum; Beta; Amaranthaceae; Brassicaceae; Salicornia; Kochia; Carex; Elymus; Camphorosma; Artemisia; Salsola arbuscula; Petrosimonia; Anabasis; Salsola; Achnatherum; Aeluropus; Menyanthes trifoliata	P021_WD04_k50.22385	matK (partial)	269	KY378676.1, LN680361.1	98.513	269	Hillia triflora	Gentianales: Rubiaceae: Cinchonoideae: Hillia triflora
Cicadellidae	Deltocephalinae	Opsiini	Neoaliturus (Circulifer)	tenellus	Atriplex; Portulaca oleracea; Zygophyllum; Sesuvium portulacastrum; Beta; Amaranthaceae; Brassicaceae; Salicornia; Kochia; Carex; Elymus; Camphorosma; Artemisia; Salsola arbuscula; Petrosimonia; Anabasis; Salsola; Achnatherum; Aeluropus; Menyanthes trifoliata	P021_WD04_k50.2986	matK (partial)	406	KY378676.1, LN680361.1, AY538385.1	99.257	404	Hillia triflora, Cosmibuena grandiflora	Gentianales: Rubiaceae: Cinchonoideae
Cicadellidae	Deltocephalinae	Opsiini	Neoaliturus (Circulifer)	tenellus	Atriplex; Portulaca oleracea; Zygophyllum; Sesuvium portulacastrum; Beta; Amaranthaceae; Brassicaceae; Salicornia; Kochia; Carex; Elymus; Camphorosma; Artemisia; Salsola arbuscula; Petrosimonia; Anabasis; Salsola; Achnatherum; Aeluropus; Menyanthes trifoliata	P021_WD04_k90.78	matK (partial)	492	KY378676.1, LN680361.1	99.591	489	Hillia triflora	Gentianales: Rubiaceae: Cinchonoideae: Hillia triflora
Cicadellidae	Deltocephalinae	Opsiini	Neoaliturus (Circulifer)	tenellus	Atriplex; Portulaca oleracea; Zygophyllum; Sesuvium portulacastrum; Beta; Amaranthaceae; Brassicaceae; Salicornia; Kochia; Carex; Elymus; Camphorosma; Artemisia; Salsola arbuscula; Petrosimonia; Anabasis; Salsola; Achnatherum; Aeluropus; Menyanthes trifoliata	P021_WE10_k90.3344	matK (partial)	438	KY378697.1	99.087	438	Palicourea guianensis	Gentianales: Rubiaceae: Rubioideae: Palicourea guianensis
Cicadellidae	Deltocephalinae	Opsiini	Neoaliturus (Neoaliturus)	fenestratus	Artemisia; Pyrethrum; Asteraceae; Rhaponticum; Alhagi; Poaceae; Carex; Sophora alopecuroides; Cousinia; Cichorium intybus; Achillea; Artemisia; Inula; Cynanchum acutum; Ulmus; Ulmus pumila	P021_WE01_k29.19529	matK (partial)	161	KY378676.1, LN680361.1	98.137	161	Hillia triflora	Gentianales: Rubiaceae: Cinchonoideae: Hillia triflora
Cicadellidae	Deltocephalinae	Opsiini	Neoaliturus (Neoaliturus)	fenestratus	Artemisia; Pyrethrum; Asteraceae; Rhaponticum; Alhagi; Poaceae; Carex; Sophora alopecuroides; Cousinia; Cichorium intybus; Achillea; Artemisia; Inula; Cynanchum acutum; Ulmus; Ulmus pumila	P021_WE02_k29.6966	matK (partial)	217	MN390972.1, KY348840.1, KY348838.1, KY378683.1, KY378679.1, KY378678.1, KY378676.1, KY378668.1, KY378666.1, MF460570.1, KY785269.1, KJ815898.1, KJ815897.1, KJ815896.1, KJ815895.1, KJ815894.1, KJ815893.1, KJ815891.1, KJ815889.1, KJ815886.1, KJ815885.1, KJ815884.1, KJ815883.1, KJ815882.1, KJ815881.1, KJ815879.1, KJ815877.1, KJ815875.1, KJ815874.1, KJ815873.1, KJ815872.1, KJ815871.1, KJ815870.1, KJ8…	100	114	Scyphiphora hydrophyllacea, Boholia nematostylis, Paragenipa lancifolia, Isertia laevis, Hymenodictyon parvifolium, Cephalanthus occidentalis, Hillia triflora, Psydrax obovata, Randia mitis, Casasia clusiifolia, Lemyrea sp., Lemyrea krugii, Lemyrea ciliolata, Jovetia humilis, Gallienia sp., Gallienia sclerophylla, Galiniera myrtoides, Flagenium farafanganense, Octotropideae sp., Chapelieria sp., …	Gentianales: Rubiaceae
Cicadellidae	Deltocephalinae	Opsiini	Neoaliturus	inscriptus	NA	P021_WE05_k29.12485	rbcL (partial)	160	MN259161.1, MN259160.1, KX397810.1, FR853367.1	100	160	Echinocactus grusonii, Harrisia fragrans, Echinopsis aurea	Caryophyllales: Cactineae: Cactaceae: Cactoideae
Cicadellidae	Deltocephalinae	Opsiini	Nesophrosyne	n. sp.	NA	P014_WE06_k90.1540	16S (partial)	855	MN095413.1, MN095412.1, MN095411.1, MN095410.1, MN095409.1, MN095408.1, MN095407.1, NC_047473.1, NC_047249.1, MN736961.1, MN746306.1, MN310606.1, MN794317.1, NC_044106.1, NC_043848.1, MK102721.1, MK044696.1, MG925369.1, NC_039395.1, KX668206.1, KX527622.1, KY392760.1, KY635879.1, KU318111.1, KY085891.1, KX364403.1, KP015036.1, KP015035.1, KP015033.1, KP015032.1, KP015031.1, KP015030.1, KP015029.1…	100	855	Psidium cattleyanum, Syzygium cumini, Eugenia selloi, Eugenia pyriformis, Myrcianthes pungens, Plinia edulis, Eugenia brasiliensis, Eucalyptus smithii, Syzygium aromaticum, Melaleuca alternifolia, Callistemon rigidus, Syzygium forrestii, Rhodomyrtus tomentosa, Eucalyptus grandis, Plinia cauliflora, Plinia sp., Campomanesia xanthocarpa, Psidium guajava, Plinia trunciflora, Pimenta dioica, Corymbia…	Myrtales: Myrtaceae: Myrtoideae
Cicadellidae	Deltocephalinae	Paralimnini	Aflexia	rubranura	NA	P004_WA04_k90.1006	16S	1491	NC_042788.1, MK135066.1, NC_039586.1, KY963969.1, KY963968.1, KY963967.1, KC427273.1, JN854214.1, JN854201.1, JN854176.1, JN854167.1, JN854161.1, JN854222.1, FJ899561.2	100	1491	Pinus elliottii, Pinus teocote, Pinus oocarpa, Pinus jaliscana, Pinus greggii, Pinus taeda, Pinus cubensis, Pinus engelmannii, Pinus palustris, Pinus pungens, Pinus sabiniana, Pinus caribaea	Pinales: Pinaceae: Pinus spp.
Cicadellidae	Deltocephalinae	Paralimnini	Myittana (Benglebra)	n. sp. T1	NA	P021_WA10_k50.10528	matK (partial)	213	MK203879.1	96.97	198	Saprosma merrillii	Gentianales: Rubiaceae: Rubioideae: Saprosma merrillii
Cicadellidae	Deltocephalinae	Paralimnini	New Genus AU2	n. sp. 1	NA	P006_WE02_k90.9091	16S (partial)	911	MN561034.1, LC510289.1, LC508115.1, LR738917.1, NC_045307.1, LC507100.1, MK140656.1, MK117077.1, LC495883.1, LC495478.1, LC494572.1, LC492108.1, MH638290.1, NC_039684.1, NC_039683.1, NC_039682.1, NC_039681.1, NC_039806.1, NC_039805.1, NC_039804.1, NC_039802.1, NC_039801.1, NC_039800.1, NC_039799.1, NC_039798.1, NC_039797.1, NC_039796.1, NC_039795.1, NC_039794.1, NC_039793.1, NC_039792.1, NC_03979…	100	911	Vitis vinifera, Vitis riparia x Vitis cinerea, Vitis x labruscana, Vitis hancockii, Vitis piasezkii, Vitis ficifolia, Vitis cinerea, Vitis bryoniifolia, Vitis girdiana, Vitis tiliifolia, Vitis aestivalis, Vitis arizonica, Vitis baileyana, Vitis biformis, Vitis bloodworthiana, Vitis californica, Vitis doaniana, Vitis heyneana, Vitis jacquemontii, Vitis lanata, Vitis labrusca, Vitis monticola, Viti…	Vitales: Vitaceae: Viteae: Vitis spp.
Cicadellidae	Deltocephalinae	Paralimnini	New Genus T2	n. sp. 2	NA	P008_WH01_k90.2022	16S	1491	NC_037714.1, MF352008.1, KY241814.1, KX029327.1, KF611800.1, KC893640.1, KC893639.1, KC893638.1, KC893637.1, KC893636.1, KC893635.1, KC893634.1, KC893633.1, KC893632.1, MW357269.1, MW357268.1, MW357267.1, MW357266.1, MW357265.1, MW357264.1, NC_054176.1, DQ317523.1	100	1491	Cyamopsis tetragonoloba, Glycine soja, Glycine gracilis, Glycine tomentella, Glycine syndetika, Glycine falcata, Glycine dolichocarpa, Glycine canescens, Glycine stenophita, Glycine cyrtoloba, Glycine max, Mucuna pruriens	Fabales: Fabaceae: Papilionoideae
Cicadellidae	Deltocephalinae	Paralimnini	Pravistylus	trunculidiscus	Poaceae; Themeda triandra	P007_WH01_k90.2668	16S (partial)	1484	NC_037714.1, MF352008.1, KY241814.1, KX029327.1, KF611800.1, KC893640.1, KC893639.1, KC893638.1, KC893637.1, KC893636.1, KC893635.1, KC893634.1, KC893633.1, KC893632.1, MW357269.1, MW357268.1, MW357267.1, MW357266.1, MW357265.1, MW357264.1, NC_054176.1, DQ317523.1	100	1484	Cyamopsis tetragonoloba, Glycine soja, Glycine gracilis, Glycine tomentella, Glycine syndetika, Glycine falcata, Glycine dolichocarpa, Glycine canescens, Glycine stenophita, Glycine cyrtoloba, Glycine max, Mucuna pruriens	Fabales: Fabaceae: Papilionoideae
Cicadellidae	Deltocephalinae	Paralimnini	Sorhoanus	pratensis	Carex; Poaceae	P015_WE12_k90.2893	16S	1491	MN095413.1, MN095412.1, MN095410.1, MN095409.1, MN095407.1, NC_047473.1, NC_047249.1, MN736961.1, MN746306.1, MN310606.1, MN794317.1, NC_044106.1, NC_043848.1, MK102721.1, MK044696.1, MG925369.1, KY392760.1, KY635879.1, KY085891.1, KX364403.1, KP015036.1, KP015035.1, KP015033.1, KP015032.1, KP015031.1, KP015030.1, KP015029.1, KM885985.1, KR867678.1, MZ670598.1, KC180805.1, KC180804.1, KC180803.1,…	100	1491	Psidium cattleyanum, Syzygium cumini, Eugenia pyriformis, Myrcianthes pungens, Eugenia brasiliensis, Eucalyptus smithii, Syzygium aromaticum, Melaleuca alternifolia, Callistemon rigidus, Syzygium forrestii, Rhodomyrtus tomentosa, Eucalyptus grandis, Campomanesia xanthocarpa, Psidium guajava, Pimenta dioica, Corymbia torelliana, Corymbia henryi, Corymbia citriodora, Eugenia uniflora, Eucalyptus ro…	Myrtales: Myrtaceae: Myrtoideae
Cicadellidae	Deltocephalinae	Paralimnini	Turrutus	personatus	Danthonia spicata	P002_WG08_k90.17236	16S (partial)	1263	MN561034.1, LC510289.1, LC508115.1, LR738917.1, NC_045307.1, LC507100.1, MK140656.1, MK117077.1, LC495883.1, LC495478.1, LC494572.1, LC492108.1, MH638290.1, NC_039684.1, NC_039683.1, NC_039682.1, NC_039681.1, NC_039806.1, NC_039805.1, NC_039804.1, NC_039802.1, NC_039801.1, NC_039800.1, NC_039799.1, NC_039798.1, NC_039797.1, NC_039796.1, NC_039795.1, NC_039794.1, NC_039793.1, NC_039792.1, NC_03979…	100	1263	Vitis vinifera, Vitis riparia x Vitis cinerea, Vitis x labruscana, Vitis hancockii, Vitis piasezkii, Vitis ficifolia, Vitis cinerea, Vitis bryoniifolia, Vitis girdiana, Vitis tiliifolia, Vitis aestivalis, Vitis arizonica, Vitis baileyana, Vitis biformis, Vitis bloodworthiana, Vitis californica, Vitis doaniana, Vitis heyneana, Vitis jacquemontii, Vitis lanata, Vitis labrusca, Vitis monticola, Viti…	Vitales: Vitaceae: Viteae: Vitis spp.
Cicadellidae	Deltocephalinae	Pendarini	Chlorotettix	rugicollis	NA	P011_WF09_k90.1305	16S	1491	MN713924.1, MN199031.1, MN646684.1, MN646683.1, MH392274.1, NC_042193.1, MH890571.1, KY000001.1, MT241376.1, NC_057049.1, NC_052747.1, NC_052746.1, NC_052745.1	99.799	1491	Euphorbia milii, Euphorbia helioscopia, Euphorbia smithii, Euphorbia larica, Euphorbia kansui, Euphorbia tirucalli, Euphorbia esula, Euphorbia lathyris, Balakata baccata, Euphorbia ebracteolata, Euphorbia maculata	Malpighiales: Euphorbiaceae: Euphorbioideae
Cicadellidae	Deltocephalinae	Pendarini	Copididonus	hyalinipennis	Panicum barbinode	P004_WF05_k90.2455	16S (partial)	1476	MN180104.1, MT311317.1, CP050802.1, CP050798.1, NC_046732.1, NC_046730.1, NC_046729.1, NC_046568.1, NC_046490.1, NC_046413.1, MK570617.1, MK570616.1, MK570614.1, MK570613.1, MN989414.1, MN989413.1, BK010677.1, BK010676.1, BK010675.1, BK010674.1, BK010673.1, MN781018.1, MN781017.1, MN781016.1, MN781015.1, MN781014.1, MN781013.1, MN781012.1, MN781011.1, MN781010.1, MN781009.1, MN781008.1, MN781007.…	100	1476	Cenchrus americanus, Sporobolus alterniflorus, Setaria viridis, Aristida diffusa bio-material, Aristida stipitata, Aristida behriana bio-material, Stenotaphrum subulatum, Axonopus compressus, Aristida glaziovii, Saccharum hybrid, Saccharum spontaneum, Miscanthus floridulus, Miscanthus sacchariflorus, Miscanthus sinensis, Eragrostis tef, Cynodon dactylon, Panicum maximum, Desmostachya bipinnata, S…	mostly Poales: Poaceae
Cicadellidae	Deltocephalinae	Penthimiini	Neodartus	vinulus	NA	P019_WE07_k90.1014	16S	1491	MN087226.1, NC_042874.1, MH545183.1, NC_039815.1, MH603433.1, MH603432.1, MH603430.1, MH048658.1, KY753133.1, KT595228.1, KF601567.1, HF677508.1, NC_056834.1, NC_056832.1, NC_056831.1, NC_056830.1, NC_056828.1, LC610771.1, LC609778.1, LC609776.1, LC609775.1, LC609773.1, LC609772.1, LC609770.1, LC609628.1, LC609627.1, LC609626.1, LC609625.1, LC609623.1, LC609622.1, LC609621.1, LC609620.1, LC603789…	100	1491	Musa itinerans, Musa ornata, Musa balbisiana, Musa sp., Musa basjoo, Musa textilis, Musa acuminata, Musa yunnanensis, Musa rubinea, Musa nagensium, Musa mannii, Musa laterita, Musa siamensis, Musa velutina, Musa x formobisiana, Musa acuminata cv. Morado, Musa acuminata cv. Williams, Musa acuminata cv. Pisang Lilin, Musa acuminata cv. Pei Chiao, Musa x chiliocarpa, Musa acuminata cv. Kluai Khai, M…	Zingiberales: Musaceae: Musa spp.
Cicadellidae	Deltocephalinae	Scaphoideini	New Genus ZA3	n. sp. 1	NA	P006_WE09_k90.1355	16S (partial)	881	MN561034.1, LC510289.1, LC508115.1, LR738917.1, NC_045307.1, LC507100.1, MK140656.1, MK117077.1, LC495883.1, LC495478.1, LC494572.1, LC492108.1, MH638290.1, NC_039684.1, NC_039683.1, NC_039682.1, NC_039681.1, NC_039806.1, NC_039805.1, NC_039804.1, NC_039802.1, NC_039801.1, NC_039800.1, NC_039799.1, NC_039798.1, NC_039797.1, NC_039796.1, NC_039795.1, NC_039794.1, NC_039793.1, NC_039792.1, NC_03979…	100	881	Vitis vinifera, Vitis riparia x Vitis cinerea, Vitis x labruscana, Vitis hancockii, Vitis piasezkii, Vitis ficifolia, Vitis cinerea, Vitis bryoniifolia, Vitis girdiana, Vitis tiliifolia, Vitis aestivalis, Vitis arizonica, Vitis baileyana, Vitis biformis, Vitis bloodworthiana, Vitis californica, Vitis doaniana, Vitis heyneana, Vitis jacquemontii, Vitis lanata, Vitis labrusca, Vitis monticola, Viti…	Vitales: Vitaceae: Viteae: Vitis spp.
Cicadellidae	Deltocephalinae	Scaphoideini	New Genus ZA5	n. sp. 1	NA	P015_WH05_k90.23	16S (partial)	1265	MN561034.1, LC510289.1, LC508115.1, LR738917.1, NC_045307.1, LC507100.1, MK140656.1, MK117077.1, LC495883.1, LC495478.1, LC494572.1, LC492108.1, MH638290.1, NC_039684.1, NC_039683.1, NC_039682.1, NC_039681.1, NC_039806.1, NC_039805.1, NC_039804.1, NC_039802.1, NC_039801.1, NC_039800.1, NC_039799.1, NC_039798.1, NC_039797.1, NC_039796.1, NC_039795.1, NC_039794.1, NC_039793.1, NC_039792.1, NC_03979…	100	1265	Vitis vinifera, Vitis riparia x Vitis cinerea, Vitis x labruscana, Vitis hancockii, Vitis piasezkii, Vitis ficifolia, Vitis cinerea, Vitis bryoniifolia, Vitis girdiana, Vitis tiliifolia, Vitis aestivalis, Vitis arizonica, Vitis baileyana, Vitis biformis, Vitis bloodworthiana, Vitis californica, Vitis doaniana, Vitis heyneana, Vitis jacquemontii, Vitis lanata, Vitis labrusca, Vitis monticola, Viti…	Vitales: Vitaceae: Viteae: Vitis spp.
Cicadellidae	Deltocephalinae	Scaphoideini	Osbornellus (Osbornellus)	auronitens	Geranium robertianum; Solidago; Ulmus americana	P003_WA09_k90.19172	16S (partial)	994	MN496061.1, MK637656.1, NC_041487.1, MK533616.1, MF497447.1, NC_037753.1, MG702337.1, MG189708.1, MF687003.1, NC_050975.1, MT210235.1, NC_049582.1, EU431223.1	100	994	Fortunearia sinensis, Akania lucens, Sinowilsonia henryi, Bretschneidera sinensis, Tropaeolum pentaphyllum, Carica papaya	Brassicales; Saxifragales
Cicadellidae	Deltocephalinae	Scaphoideini	Scaphoideus	micellus	NA	P021_WA12_k29.7562	rbcL (partial)	172	MN259161.1, MN259160.1, KX397810.1, FR853367.1	100	172	Echinocactus grusonii, Harrisia fragrans, Echinopsis aurea	Caryophyllales: Cactineae: Cactaceae: Cactoideae
Cicadellidae	Deltocephalinae	Scaphytopiini	Scaphytopius (Cloanthanus)	trilineatus	Rhus trilobata; Arctostaphylos	P018_WE10_k29.11454	matK (partial)	175	KY378697.1	98.857	175	Palicourea guianensis	Gentianales: Rubiaceae: Rubioideae: Palicourea guianensis
Cicadellidae	Deltocephalinae	Scaphytopiini	Scaphytopius	n. sp. GU1	NA	P019_WB01_k29.56277	rbcL (partial)	224	MK449103.1, MN259164.1, MN259163.1, MH069813.1, MH069812.1, MK526326.1, NC_041295.1, MK397931.1, MK397927.1, MK397901.1, MK397900.1, MK397863.1, MH028839.1, MH050076.1, MH050075.1, MH050074.1, MG833472.1, MG248568.1, MG247958.1, MG247319.1, MG246998.1, MG246762.1, MF963340.1, MF349696.1, MF349468.1, KX928992.1, KY047658.1, KY047628.1, KX677899.1, KX677816.1, KR737509.1, KR737457.1, KR736800.1, KR…	100	224	Neolloydia conoidea, Euphorbia ingens, Pereskia sacharosa, Leuenbergeria bleo, Phemeranthus rugospermus, Cistanthe grandiflora, Talinum caffrum, Phemeranthus sp., Talinum paniculatum, Phemeranthus oligospermus, Pereskia grandifolia, Phemeranthus sediformis, Lewisia pygmaea, Lewisia triphylla, Lewisia columbiana, Cistanthe maritima, Phemeranthus teretifolius, Lepismium cruciforme, Cistanthe longis…	mostly Caryophyllales
Cicadellidae	Deltocephalinae	Selenocephalini	Bumka	amphitryon	NA	P021_WA09_k29.27824	rbcL (partial)	231	MN259163.1, KY047658.1, KY047628.1, HQ621341.1, FR853367.1, FR853281.1, AY875240.1	100	231	Euphorbia ingens, Eriosyce senilis, Eriosyce laui, Weingartia kargliana, Echinopsis aurea, Browningia hertlingiana, Cereus fernambucensis	mostly Caryophyllales
Cicadellidae	Deltocephalinae	Stegelytrini	Cyrta	orientalis	NA	P019_WB02_k29.6303	rbcL (partial)	168	MN259164.1, MN259163.1, MN259161.1, MN259160.1, KX397810.1, HQ621341.1, FR853367.1, FR853281.1, AY875240.1	100	168	Euphorbia ingens, Echinocactus grusonii, Harrisia fragrans, Weingartia kargliana, Echinopsis aurea, Browningia hertlingiana, Cereus fernambucensis	mostly Caryophyllales
Cicadellidae	Deltocephalinae	Vartini	New Genus	n. sp.	NA	P021_WG10_k50.79047	matK (partial)	187	LN680347.1	98.396	187	Psychotria lantzii	Gentianales: Rubiaceae: Rubioideae: Psychotria lantzii
Cicadellidae	Eurymelinae	Chileanoscopini	Chileanoscopus	sp.	NA	P018_WC03_k90.1501	16S	1491	NC_048508.1, NC_046693.1, MK654722.1, NC_046789.1, MK414770.1, NC_046503.1, MH483950.1, MH483949.1, MH483948.1, MH483947.1, MH483946.1, MH746728.1, NC_044739.1, NC_044734.1, NC_043882.1, NC_042944.1, NC_042913.1, NC_040126.1, NC_039383.1, NC_039381.1, NC_039385.1, NC_039384.1, NC_039382.1, NC_039352.1, MF539933.1, MF539932.1, MF539931.1, MF539930.1, MF539929.1, MG729822.1, NC_037960.1, NC_037959.…	100	1491	Heteroplexis incana, Senecio vulgaris, Erigeron canadensis, Erigeron breviscapus, Aster hypoleucus, Senecio schweinfurthii, Senecio moorei, Senecio roseiflorus, Senecio purtschelleri, Senecio keniophytum, Saussurea hookeri, Saussurea leontodontoides, Aster hersileoides, Aster tataricus, Aster indicus, Ligularia jaluensis, Ligularia hodgsonii, Ligularia veitchiana, Ligularia mongolica, Ligularia i…	Asterales: Asteraceae
Cicadellidae	Eurymelinae	Eurymelini	Ipoella	porriginosa	NA	P021_WB01_k29.8312	matK (partial)	167	KY378683.1, KY378677.1, KY378676.1, KY378675.1, KY785286.1, KY785284.1, LN680362.1, LN680361.1, LN680351.1, LN680349.1	98.802	167	Isertia laevis, Cubanola domingensis, Hillia triflora, Deppea grandiflora, Rogiera ligustroides, Rondeletia amoena	Gentianales: Rubiaceae: Cinchonoideae
Cicadellidae	Eurymelinae	Eurymelini	Ipoella	porriginosa	NA	P021_WB01_k50.7154	matK (partial)	200	LN680347.1	99.5	200	Psychotria lantzii	Gentianales: Rubiaceae: Rubioideae: Psychotria lantzii
Cicadellidae	Eurymelinae	Eurymelini	Katipo	rubrivenosa	NA	P019_WG01_k29.43585	matK (partial)	155	KY378697.1	99.355	155	Palicourea guianensis	Gentianales: Rubiaceae: Rubioideae: Palicourea guianensis
Cicadellidae	Eurymelinae	Eurymelini	Katipo	rubrivenosa	NA	P019_WG01_k90.3824	matK (partial)	262	KY378676.1, LN680361.1	99.237	262	Hillia triflora	Gentianales: Rubiaceae: Cinchonoideae: Hillia triflora
Cicadellidae	Eurymelinae	Idiocerini	Idiocerus	sp.	NA	P019_WE12_k29.19536	rbcL (partial)	174	MN259161.1, MN259160.1, KX397810.1, FR853367.1	100	174	Echinocactus grusonii, Harrisia fragrans, Echinopsis aurea	Caryophyllales: Cactineae: Cactaceae: Cactoideae
Cicadellidae	Eurymelinae	Idiocerini	New Genus MG1	n. sp. 2	NA	P019_WD03_k90.1378	matK (partial)	366	KY378676.1, LN680361.1	100	366	Hillia triflora	Gentianales: Rubiaceae: Cinchonoideae: Hillia triflora
Cicadellidae	Eurymelinae	Idiocerini	Rhytidodus	sp.	NA	P019_WC07_k29.41635	rbcL (partial)	158	MK449103.1, MN259164.1, MN259163.1, MH069813.1, MH069812.1, MK526326.1, NC_041295.1, MK397931.1, MK397927.1, MK397901.1, MK397900.1, MK397863.1, MH028839.1, MH050076.1, MH050075.1, MH050074.1, MG833472.1, MG249803.1, MG249344.1, MG249282.1, MG249003.1, MG248989.1, MG248983.1, MG248854.1, MG248693.1, MG248568.1, MG248438.1, MG248291.1, MG247958.1, MG247839.1, MG247479.1, MG247319.1, MG247228.1, MG…	100	158	Neolloydia conoidea, Euphorbia ingens, Pereskia sacharosa, Leuenbergeria bleo, Phemeranthus rugospermus, Cistanthe grandiflora, Talinum caffrum, Phemeranthus sp., Talinum paniculatum, Phemeranthus oligospermus, Pereskia grandifolia, Montia diffusa, Claytonia sarmentosa, Claytonia perfoliata, Claytonia scammaniana, Claytonia sibirica, Phemeranthus sediformis, Lewisia pygmaea, Claytonia cordifolia,…	mostly Caryophyllales
Cicadellidae	Eurymelinae	Idiocerini	Rhytidodus	sp.	NA	P019_WC07_k29.12585	rbcL (partial)	208	KY047658.1, KY047628.1, MW553072.1, MW553048.1, NC_057526.1, HE651029.1, HQ621341.1, HQ621336.1, FR853389.1, FR853384.1, FR853383.1, FR853355.1, FR853352.1, FR853349.1, FR853350.1, FR853337.1, FR853338.1, FR853288.1, FR853333.1, FR853332.1, FR853329.1, FR853328.1, FR853323.1, FR853315.1, FR853321.1, FR853318.1, FR853317.1, FR853296.1, FR853285.1, FR853281.1, AY875240.1, AY875230.1, AY875216.1, AY…	100	208	Eriosyce senilis, Eriosyce laui, Ferocactus latispinus, Echinocactus grusonii, Rhipsalis teres, Rhipsalis paradoxa, Weingartia kargliana, Maihuenia poeppigii, Calymmanthium substerile, Schlumbergera truncata, Schlumbergera microsphaerica, Lepismium houlletianum f. regnellii, Lepismium warmingianum, Lepismium lumbricoides, Rhipsalis floccosa, Rhipsalis pilocarpa, Rhipsalis campos-portoana, Rhipsal…	Caryophyllales: Cactineae: Cactaceae
Cicadellidae	Eurymelinae	Kopamerrini	Kopamerra	haupti	NA	P019_WD04_k50.14044	matK (partial)	217	KY378676.1, LN680361.1	100	173	Hillia triflora	Gentianales: Rubiaceae: Cinchonoideae: Hillia triflora
Cicadellidae	Eurymelinae	Macropsini	Macropsidius	niger	Artemisia	P019_WD07_k29.96960	rbcL (partial)	344	KY047658.1, KY047628.1, HQ621341.1, FR853367.1, FR853281.1, AY875240.1	100	344	Eriosyce senilis, Eriosyce laui, Weingartia kargliana, Echinopsis aurea, Browningia hertlingiana, Cereus fernambucensis	Caryophyllales: Cactineae: Cactaceae: Cactoideae
Cicadellidae	Evacanthinae	Evacanthini	Processus	bifasciatus	NA	P016_WB05_k90.3300	16S (partial)	909	MH161426.1, NC_045109.1, NC_045107.1, MN175257.1, MN175255.1, NC_042257.1, MH922027.1, NC_039376.1, NC_039375.1, MG808039.1, MG808038.1, KY996493.1, KY996492.1, MN080718.1, MN080717.1, NC_051553.1, NC_053563.1, MT702883.1	100	909	Taxillus delavayi, Taxillus vestitus, Dendrophthoe pentandra, Tolypanthus maclurei, Macrosolen cochinchinensis, Helixanthera parasitica, Taxillus sutchuenensis, Taxillus chinensis, Taxillus yadoriki, Scurrula chingii	Santalales: Loranthaceae
Cicadellidae	Evacanthinae	Nirvanini	Antillonirvana	freytagi	NA	P019_WF05_k29.28927	rbcL (partial)	171	MN259164.1, MN259163.1, MN259160.1, MG833472.1, KY047658.1, KY047629.1, KY047628.1, KX397810.1, JX905965.1, HQ621341.1, FR853389.1, FR853367.1, FR853281.1, AY875242.1, AY875240.1, AY875239.1, AY875238.1, AY875237.1, AY875236.1, AY875232.1, AY875231.1, AY875230.1, AY875229.1, AY875226.1, AY875224.1, AY875221.1, AF206805.1, M97888.1	100	171	Euphorbia ingens, Echinocactus grusonii, Pereskia grandifolia, Eriosyce senilis, Copiapoa esmeraldana, Eriosyce laui, Harrisia fragrans, Pereskia aculeata, Weingartia kargliana, Calymmanthium substerile, Echinopsis aurea, Browningia hertlingiana, Pereskia guamacho, Cereus fernambucensis, Quiabentia verticillata, Pereskia lychnidiflora, Pereskia zinniiflora, Quiabentia zehntneri, Blossfeldia lilip…	moslty Caryophyllales
Cicadellidae	Evacanthinae	Nirvanini	Carchariacephalus	sp.	NA	P019_WF06_k29.4407	rbcL (partial)	296	KY047658.1, KY047628.1, AY875240.1	100	296	Eriosyce senilis, Eriosyce laui, Cereus fernambucensis	Caryophyllales: Cactineae: Cactaceae: Cactoideae
Cicadellidae	Evacanthinae	Nirvanini	Decursusnirvana	sp.	NA	P019_WF07_k29.85586	rbcL (partial)	163	MN114084.1, KY047658.1, KY047650.1, KY047628.1, KX702298.1, KJ773703.1, MW553072.1, MW553048.1, NC_057526.1, HE651029.1, HQ621341.1, HQ621339.1, HQ621336.1, NC_053698.1, FR853389.1, FR853384.1, FR853383.1, FR853355.1, FR853352.1, FR853349.1, FR853350.1, FR853337.1, FR853338.1, FR853288.1, FR853333.1, FR853332.1, FR853329.1, FR853328.1, FR853323.1, FR853315.1, FR853321.1, FR853318.1, FR853317.1, F…	100	163	Opuntia quimilo, Eriosyce senilis, Miqueliopuntia miquelii, Eriosyce laui, Opuntia cf. laevis, Opuntia humifusa, Ferocactus latispinus, Echinocactus grusonii, Rhipsalis teres, Rhipsalis paradoxa, Weingartia kargliana, Pereskiopsis diguetii, Maihuenia poeppigii, Selenicereus undatus, Calymmanthium substerile, Schlumbergera truncata, Schlumbergera microsphaerica, Lepismium houlletianum f. regnellii…	Caryophyllales: Cactineae: Cactaceae
Cicadellidae	Evacanthinae	Nirvanini	Kasunga	n. sp. CA1	NA	P016_WC04_k90.1150	16S	1491	HQ664619.1, HQ664616.1, HQ179769.1, HQ179768.1, EF380351.1	99.866	1491	Aextoxicon punctatum, Heisteria concinna, Limnanthes floccosa, Buxus microphylla	Berberidopsidales; Brassicales; Buxales; Santalales
Cicadellidae	Evacanthinae	Nirvanini	Kosasia	typica	NA	P019_WF09_k29.50343	matK (partial)	233	JX905249.1, JX683875.1, JX683874.1, JX683872.1, JX683870.1, JX683868.1, JX683867.1, JX683865.1, JX683863.1, JX683862.1, JX683858.1, JX683855.1, JX683854.1, JX683850.1, JX683849.1, JX683846.1, JX683844.1, JX683843.1, JX683841.1, JX683840.1, FN997470.1, FN997267.1, FN997213.1, FN997099.1, HM041796.1, HM041785.1, HM041767.1, HM041763.1, HM041747.1, HM041723.1, HM041721.1, HM041720.1, HM041719.1, HM0…	100	233	Selenicereus grandiflorus, Oroya peruviana, Leocereus bahiensis, Mila caespitosa, Brasilicereus markgrafii, Sulcorebutia steinbachii, Cipocereus minensis, Facheiroa squamosa, Espostoa lanata, Pygmaeocereus bylesianus, Yungasocereus inquisivensis, Weingartia cintiensis, Espostoopsis dybowskii, Pilosocereus rosae, Melocactus zehntneri, Arthrocereus glaziovii, Lasiocereus rupicola, Lasiocereus fulvu…	Caryophyllales: Cactineae: Cactaceae
Cicadellidae	Evacanthinae	Nirvanini	Narecho	sp.	NA	P018_WA09_k90.17656	16S	1491	NC_048508.1, NC_046693.1, MK654722.1, NC_046789.1, MK414770.1, NC_046503.1, MH483950.1, MH483949.1, MH483948.1, MH483947.1, MH483946.1, MH746728.1, NC_044739.1, NC_044734.1, NC_043882.1, NC_042944.1, NC_042913.1, NC_041458.1, MK089797.1, NC_040126.1, NC_039383.1, NC_039381.1, NC_039385.1, NC_039384.1, NC_039382.1, NC_039352.1, MF539933.1, MF539932.1, MF539931.1, MF539930.1, MF539929.1, MG729822.1…	99.933	1491	Heteroplexis incana, Senecio vulgaris, Erigeron canadensis, Erigeron breviscapus, Aster hypoleucus, Senecio schweinfurthii, Senecio moorei, Senecio roseiflorus, Senecio purtschelleri, Senecio keniophytum, Saussurea hookeri, Saussurea leontodontoides, Aster hersileoides, Aster tataricus, Helichrysum italicum, Aster indicus, Ligularia jaluensis, Ligularia hodgsonii, Ligularia veitchiana, Ligularia …	Asterales: Asteraceae
Cicadellidae	Evacanthinae	Nirvanini	Neonirvana	sp.	NA	P018_WA11_k50.3899	matK (partial)	252	LN680347.1	99.206	252	Psychotria lantzii	Gentianales: Rubiaceae: Rubioideae: Psychotria lantzii
Cicadellidae	Evacanthinae	Pagaroniini	Friscanus	friscanus	NA	P019_WH06_k29.5190	matK (partial)	194	MK203879.1	92.268	194	Saprosma merrillii	Gentianales: Rubiaceae: Rubioideae: Saprosma merrillii
Cicadellidae	Evacanthinae	Pagaroniini	Pagaronia	tredecimpunctata	NA	P018_WB01_k90.723	16S (partial)	891	NC_048513.1, NC_048488.1, MN262641.1, MN262640.1, MN866892.1, MK840978.1, NC_047481.1, NC_047415.1, NC_047230.1, NC_047177.1, MN095295.1, LC542973.1, MN308055.1, MT012630.1, MN882701.1, MK571045.1, NC_046388.1, NC_046583.1, NC_046436.1, NC_046433.1, NC_046432.1, NC_046431.1, NC_046430.1, NC_046428.1, NC_046427.1, MN397935.1, MN397934.1, MN397933.1, MN397932.1, MN397931.1, MN397930.1, MN397929.1, …	100	891	Quercus fenchengensis, Quercus phillyraeoides, Pterocarya insignis, Pterocarya stenoptera, Castanopsis carlesii, Quercus coccinea, Juglans cathayensis, Castanopsis fargesii, Betula chichibuensis, Quercus robur, Quercus bawanglingensis, Pterocarya zhijiangensis, Juglans ailanthifolia, Juglans microcarpa, Pterocarya hupehensis, Pterocarya fraxinifolia, Pterocarya tonkinensis, Juglans regia, Castane…	Fagales
Cicadellidae	Evacanthinae	Pentoffini	Pentoffia	tridenta	NA	P019_WE05_k29.7629	rbcL (partial)	607	KY047658.1, KY047628.1, AY875240.1	100	607	Eriosyce senilis, Eriosyce laui, Cereus fernambucensis	Caryophyllales: Cactineae: Cactaceae
Cicadellidae	Iassinae	Iassini	Jassulus	granulosus	NA	P017_WF03_k50.644	rbcL (partial)	249	BK010677.1, BK010676.1, BK010675.1, BK010674.1, BK010673.1, MN342163.1, MK593557.1, MK593554.1, MK593552.1, MK348612.1, MH558672.1, MH820379.1, MH820378.1, MH820377.1, MH820376.1, NC_042789.1, NC_042751.1, NC_042735.1, MH767451.1, MH767450.1, NC_042790.1, MH926027.1, NC_040130.1, NC_040129.1, MH660710.1, MH181237.1, MH181236.1, MH181235.1, MH181234.1, MH181233.1, MH181231.1, MH181228.1, MH181227.…	100	249	Saccharum hybrid, Saccharum spontaneum, Miscanthus floridulus, Miscanthus sacchariflorus, Miscanthus sinensis, Saccharum perrieri, Lasiurus scindicus, Iseilema membranaceum, Glyphochloa forficulata, Sorghum bicolor, Coix lacryma-jobi, Miscanthus x giganteus, Miscanthus sinensis , Sorghum propinquum, Eriochrysis pallida, Tripidium ravennae, Sorghum sudanense, Schizachyrium cirratum, Andropogon asc…	Poales
Cicadellidae	Megophthalminae	Agalliini	Agallidwipa	n. sp.	NA	P019_WD01_k29.7116	matK (partial)	179	KY378676.1, LN680361.1	99.355	155	Hillia triflora	Gentianales: Rubiaceae: Cinchonoideae: Hillia triflora
Cicadellidae	Megophthalminae	Agalliini	Agallidwipa	n. sp.	NA	P019_WD01_k29.18541	rbcL (partial)	159	KY047658.1, KY047629.1, KY047628.1, MW553072.1, MW553048.1, NC_057526.1, HE651029.1, HQ621341.1, HQ621336.1, FR853389.1, FR853384.1, FR853383.1, FR853355.1, FR853352.1, FR853349.1, FR853350.1, FR853290.1, FR853347.1, FR853337.1, FR853338.1, FR853288.1, FR853333.1, FR853332.1, FR853329.1, FR853328.1, FR853323.1, FR853315.1, FR853321.1, FR853318.1, FR853317.1, FR853296.1, FR853285.1, FR853281.1, AY…	100	159	Eriosyce senilis, Copiapoa esmeraldana, Eriosyce laui, Ferocactus latispinus, Echinocactus grusonii, Rhipsalis teres, Rhipsalis paradoxa, Weingartia kargliana, Maihuenia poeppigii, Calymmanthium substerile, Schlumbergera truncata, Schlumbergera microsphaerica, Lepismium houlletianum f. regnellii, Lepismium warmingianum, Lepismium lumbricoides, Lepismium cruciforme, Rhipsalis floccosa, Rhipsalis p…	Caryophyllales: Cactineae: Cactaceae
Cicadellidae	Megophthalminae	Agalliini	Paranagallia	takiyae	NA	P017_WE07_k50.14533	matK (partial)	245	BK010677.1, BK010676.1, BK010675.1, BK010673.1, MH820378.1, MH820377.1, NC_040130.1, MH181236.1, MH181235.1, MH181222.1, MH181218.1, MH181217.1, MH181213.1, MH181212.1, MH181208.1, MH181206.1, MH181204.1, MH181189.1, MH181185.1, MH181183.1, MH181180.1, NC_040111.1, MH181173.1, MH181172.1, MH181168.1, MH181165.1, MH181163.1, LS975138.1, LS975136.1, LS975132.1, LS975131.1, LS975130.1, LS975129.1, L…	100	245	Saccharum hybrid, Saccharum spontaneum, Miscanthus floridulus, Miscanthus sinensis, Miscanthus sinensis , Schizachyrium cirratum, Andropogon brazzae, Andropogon gerardii, Andropogon aequatoriensis, Andropogon reedii, Andropogon selloanus, Schizachyrium salzmannii, Andropogon laxatus, Andropogon ligulatus, Schizachyrium thollonii, Andropogon glaucescens, Schizachyrium ursulus, Andropogon huillensi…	Poales: Poaceae
Cicadellidae	Megophthalminae	Agalliini	Brasa	sp.	NA	P019_WA01_k29.120535	rbcL (partial)	332	KY047658.1, KY047628.1, HQ621341.1, FR853367.1, FR853281.1, AY875240.1	100	332	Eriosyce senilis, Eriosyce laui, Weingartia kargliana, Echinopsis aurea, Browningia hertlingiana, Cereus fernambucensis	Caryophyllales: Cactineae: Cactaceae: Cactoideae
Cicadellidae	Megophthalminae	Megophthalmini	Megophthalmus	scabripennis	NA	P017_WE10_k90.1481	16S (partial)	1487	NC_048510.1, NC_048452.1, MK371016.1, MK371015.1, MK371006.1, MH908962.1, NC_042383.1, NC_042382.1, NC_042381.1, NC_042244.1, MK033508.1, MK033507.1, MK033506.1, MK016665.1, MT850048.1, MT850047.1, MK371017.1, MK371012.1, MK371010.1, MK371009.1, MK371007.1, MK371003.1, MK371002.1, MN334533.1, NC_054161.1, NC_051926.1, NC_051925.1, NC_051924.1, NC_051923.1, NC_051922.1, NC_051921.1, NC_051920.1, N…	100	1487	Sonchus asper, Sonchus oleraceus, Sonchus webbii, Sonchus acaulis, Sonchus canariensis, Sonchus boulosii, Sonchus brachyotus, Sonchus bupleuroides, Sonchus grandifolius, Sonchus masguindalii, Sonchus megalocarpus, Sonchus novae-zelandiae, Sonchus pustulatus, Sonchus tenerrimus, Sonchus leptocephalus, Sonchus arvensis, Dendroseris pinnata, Dendroseris marginata, Dendroseris macrantha, Dendroseris …	Asterales: Asteraceae: Cichorioideae
Cicadellidae	Mileewinae	Makilingiini	Makilingia	panayensis	NA	P017_WD11_k29.5965	matK (partial)	156	HQ384561.1	98.718	156	Psychotria hispidula	Gentianales: Rubiaceae: Rubioideae: Psychotria hispidula
Cicadellidae	Typhlocybinae	Alebrini	New Genus PE1	n. sp.	NA	P010_WA03_k90.383	16S	1491	MT304827.1, CP053561.1, NC_048518.1, MK860037.1, MK860036.1, MN384259.1, NC_045284.1, MK792870.1, MK792869.1, MK792868.1, MK792867.1, MK792866.1, MK792865.1, NC_044468.1, NC_044467.1, MK251465.1, MK251464.1, BK010724.1, NC_043924.1, NC_043923.1, MK033519.1, MK033518.1, NC_042885.1, CP032254.1, MH606238.1, NC_041441.1, NC_041438.1, MH939148.1, MH671308.1, NC_039570.1, NC_039569.1, NC_039568.1, MG8…	100	1491	Malva wigandii, Gossypium arboreum, Thespesia populnea, Malvastrum coromandelianum, Malva parviflora, Craigia yunnanensis, Gossypium sp., Gossypium hirsutum, Gossypium hirsutum f. palmeri, Gossypium morrillii, Corchorus olitorius, Corchorus capsularis, Firmiana colorata, Heritiera fomes, Heritiera littoralis, Pterospermum kingtungense, Gossypioides kirkii, Reevesia thyrsoidea, Firmiana simplex, G…	Malvales: Malvaceae
Cicadellidae	Typhlocybinae	Dikraneurini	Alconeura (Alconeura)	quadrimaculata	NA	P010_WB07_k29.36449	ITS1, 5.8S (partial)	330	AM492158.1, AM492157.1, AM492152.1, AM492151.1, AY706041.1	100	330	Platanus racemosa	Proteales: Platanaceae: Platanus racemosa
Cicadellidae	Typhlocybinae	Dikraneurini	Dikrella (Dikrella)	n. sp. PE2	NA	P021_WC01_k90.811	16S (partial)	909	NC_047236.1, NC_047192.1, MT154045.1, MK227819.1, MN189966.1, MN189961.1, MN189960.1, MN189946.1, MK303549.1, MK211167.1, NC_043912.1, MH234313.1, NC_041177.1, NC_039763.1, NC_039726.1, MF953831.1, MH118117.1, MK301435.1, NC_037152.1, NC_037151.1, NC_037477.1, KY628305.1, KY628304.1, MF781071.1, AP017911.1, AP017906.1, KY926621.1, KY420019.1, KY420004.1, KY419941.1, KU981119.1, KU981118.1, KX2668…	100	909	Morus celtidifolia, Elatostema dissectum, Parietaria debilis, Elatostema laevissimum, Droguetia iners, Cecropia pachystachya, Artocarpus heterophyllus, Morus notabilis, Berchemiella wilsonii, Spyridium parvifolium, Aphananthe aspera, Ziziphus spina-christi, Ziziphus mauritiana, Berchemia berchemiifolia, Ziziphus jujuba, Morus australis, Morus alba, Morus cathayana, Morus mongolica, Artocarpus ton…	Rosales
Cicadellidae	Typhlocybinae	Dikraneurini	Dziwneono	n. sp. 1	NA	P015_WD12_k50.6889	ITS1, 5.8S, ITS2	617	KM065037.1, AF390444.1	100	617	Lophostemon confertus	Myrtales: Myrtaceae: Myrtoideae: Lophostemon confertus
Cicadellidae	Typhlocybinae	Dikraneurini	Forcipata	loca	Carex vesicaria; Lolium arundinaceus	P019_WH02_k29.33792	matK (partial)	216	KY378676.1, LN680361.1	99.074	216	Hillia triflora	Gentianales: Rubiaceae: Cinchonoideae: Hillia triflora
Cicadellidae	Typhlocybinae	Dikraneurini	Kahaono	negrea	Eucalyptus	P015_WD06_k50.8991	16S (partial)	1204	MN095413.1, MN095412.1, MN095411.1, MN095410.1, MN095409.1, MN095408.1, MN095407.1, NC_047473.1, NC_047249.1, MN736961.1, MN746306.1, MN310606.1, MN794317.1, NC_044106.1, NC_043848.1, MK102721.1, MK044696.1, MG925369.1, NC_039395.1, KX668206.1, KX527622.1, KY392760.1, KY635879.1, KU318111.1, KY085891.1, KX364403.1, KP015036.1, KP015035.1, KP015033.1, KP015032.1, KP015031.1, KP015030.1, KP015029.1…	100	1204	Psidium cattleyanum, Syzygium cumini, Eugenia selloi, Eugenia pyriformis, Myrcianthes pungens, Plinia edulis, Eugenia brasiliensis, Eucalyptus smithii, Syzygium aromaticum, Melaleuca alternifolia, Callistemon rigidus, Syzygium forrestii, Rhodomyrtus tomentosa, Eucalyptus grandis, Plinia cauliflora, Plinia sp., Campomanesia xanthocarpa, Psidium guajava, Plinia trunciflora, Pimenta dioica, Corymbia…	Myrtales: Myrtaceae: Myrtoideae
Cicadellidae	Typhlocybinae	Dikraneurini	New Genus PE2	n. sp. 1	NA	P010_WA12_k90.2851	16S	1491	MT431385.1, MN689735.1, MN047450.1, NC_046019.1, NC_045268.1, NC_045267.1, NC_045266.1, NC_045265.1, NC_045264.1, MG581450.1, NC_045263.1, NC_045262.1, NC_045261.1, NC_045260.1, NC_045259.1, NC_045258.1, MG581443.1, NC_045255.1, NC_045254.1, NC_045252.1, NC_045251.1, MH356726.1, NC_044864.1, MG717939.1, NC_042696.1, MH729378.1, MF421523.1, MG021326.1, MH050971.1, MH050970.1, LC228240.1, MF188124.…	100	1491	Litsea cubeba, Cinnamomum camphora, Cinnamomum pittosporoides, Cinnamomum aromaticum, Sassafras tzumu, Litsea japonica, Lindera sericea, Lindera rubronervia, Lindera reflexa, Lindera pulcherrima, Lindera praecox, Lindera obtusiloba, Lindera neesiana, Lindera nacusua, Lindera metcalfiana, Lindera megaphylla, Lindera glauca, Lindera communis, Lindera chunii, Lindera aggregata, Actinodaphne lancifol…	moslty Laurales
Cicadellidae	Typhlocybinae	Dikraneurini	New Genus PE4	n. sp. 2	NA	P021_WB12_k29.23922	rbcL (partial)	172	MN099010.1, MN099004.1, KY047658.1, KY047628.1, HQ621341.1, FR853367.1, FR853281.1, AY875240.1	100	172	Mammillaria parkinsonii, Euphorbia abyssinica, Eriosyce senilis, Eriosyce laui, Weingartia kargliana, Echinopsis aurea, Browningia hertlingiana, Cereus fernambucensis	mostly Caryophyllales
Cicadellidae	Typhlocybinae	Empoascini	Condensella	filamenta	NA	P019_WB03_k50.3807	matK (partial)	325	KY378697.1	99.385	325	Palicourea guianensis	Gentianales: Rubiaceae: Rubioideae: Palicourea guianensis
Cicadellidae	Typhlocybinae	Empoascini	Kotwaria	n. sp. TW1	NA	P021_WC02_k29.21508	matK (partial)	154	KY378676.1, LN680361.1	100	154	Hillia triflora	Gentianales: Rubiaceae: Cinchonoideae: Hillia triflora
Cicadellidae	Typhlocybinae	Empoascini	Matsumurasca	n. sp.	NA	P021_WB09_k90.1190	16S	1491	KY378705.1, KY378703.1, KY378683.1	100	1491	Luculia grandifolia, Amphidasya ambigua, Isertia laevis	Gentianales: Rubiaceae
Cicadellidae	Typhlocybinae	Empoascini	New Genus PE1	n. sp. 1	NA	P010_WC05_k90.4532	16S (partial)	935	MT431385.1, MN689735.1, MN047450.1, NC_046019.1, NC_045268.1, NC_045267.1, NC_045266.1, NC_045265.1, NC_045264.1, MG581450.1, NC_045263.1, NC_045262.1, NC_045261.1, NC_045260.1, NC_045259.1, NC_045258.1, MG581443.1, NC_045255.1, NC_045254.1, NC_045253.1, NC_045252.1, NC_045251.1, MH356726.1, NC_044864.1, MG717939.1, NC_042696.1, MH729378.1, MF421523.1, MG021326.1, MH050971.1, MH050970.1, LC228240…	100	935	Litsea cubeba, Cinnamomum camphora, Cinnamomum pittosporoides, Cinnamomum aromaticum, Sassafras tzumu, Litsea japonica, Lindera sericea, Lindera rubronervia, Lindera reflexa, Lindera pulcherrima, Lindera praecox, Lindera obtusiloba, Lindera neesiana, Lindera nacusua, Lindera metcalfiana, Lindera megaphylla, Lindera glauca, Lindera communis, Lindera chunii, Lindera angustifolia, Lindera aggregata,…	mostly Laurales
Cicadellidae	Typhlocybinae	Empoascini	New Genus T1	n. sp. 2	NA	P021_WG04_k50.3697	matK (partial)	355	KY378676.1, LN680361.1	100	355	Hillia triflora	Gentianales: Rubiaceae: Cinchonoideae: Hillia triflora
Cicadellidae	Typhlocybinae	Empoascini	Unitra	bufonis	NA	P015_WC10_k90.4551	16S (partial)	915	NC_047477.1, MN711725.1, BK059210.1, MN122078.1, MT089915.1, NC_051502.1, MT424755.1, HQ664567.1	100	915	Phyllanthus emblica, Flueggea virosa, Sauropus spatulifolius, Phyllanthus calycinus	Malpighiales: Phyllanthaceae: Phyllanthoideae
Cicadellidae	Typhlocybinae	Empoascini	Usharia	sp.	NA	P019_WC11_k90.2229	16S (partial)	830	NC_047477.1, MN711725.1, NC_041491.1, MK390344.1, NC_037945.1, MH041648.1, NC_037192.1, NC_037191.1, MF359248.1, MF359247.1, BK059210.1, MN122078.1, MW717296.1, MT089915.1, NC_057309.1, NC_057307.1, NC_051502.1, MT424755.1, NC_052007.1, NC_052006.1, NC_049898.1, MT590775.1, HQ664567.1	99.88	830	Phyllanthus emblica, Bunchosia argentea, Banisteriopsis caapi, Byrsonima crassifolia, Byrsonima coccolobifolia, Flueggea virosa, Baccaurea ramiflora, Sauropus spatulifolius, Baccaurea ramiflora Lour, Eugenia brasiliensis, Balanops pedicellata, Balanops balansae, Aspidopterys obcordata, Phyllanthus calycinus	moslty Malpighiales
Cicadellidae	Typhlocybinae	Erythroneurini	Aisa	terna	NA	P021_WC05_k50.5034	matK (partial)	179	KY378676.1, LN680361.1	100	179	Hillia triflora	Gentianales: Rubiaceae: Cinchonoideae: Hillia triflora
Cicadellidae	Typhlocybinae	Erythroneurini	Anzygina	zealandica	Freycinetia banksii; Bossiaea; Hakea; Trymalium; Acacia Martius; Mirbelia; Ehrharta; Myrsine australis; Acaena novae-zelandiae; grasses; broom; sedge; clovers	P015_WD05_k90.2560	16S (partial)	818	NC_045516.1, MN275233.1	100	818	Platylobium obtusangulum	Fabales: Fabaceae: Papilionoideae: Platylobium obtusangulum
Cicadellidae	Typhlocybinae	Erythroneurini	Gladkara	albida	NA	P019_WB12_k90.938	16S	1491	MW717296.1, NC_057309.1	100	1491	Baccaurea ramiflora	Malpighiales: Phyllanthaceae: Antidesmatoideae: Baccaurea ramiflora
Cicadellidae	Typhlocybinae	Erythroneurini	Gladkara	albida	NA	P019_WB12_k50.16171	rbcL (partial)	177	MN099010.1, MN099004.1, KY047658.1, KY047628.1, HQ621341.1, FR853367.1, FR853281.1, AY875240.1	100	177	Mammillaria parkinsonii, Euphorbia abyssinica, Eriosyce senilis, Eriosyce laui, Weingartia kargliana, Echinopsis aurea, Browningia hertlingiana, Cereus fernambucensis	mostly Caryophyllales
Cicadellidae	Typhlocybinae	Erythroneurini	Gredzinskiya	lamellaris	NA	P015_WD08_k90.3846	16S (partial)	938	KX852436.1	99.893	938	Adenanthera microsperma	Fabales: Fabaceae: Caesalpinioideae: Adenanthera microsperma
Cicadellidae	Typhlocybinae	Erythroneurini	Matsumurina	kagina	NA	P015_WD09_k50.15617	16S (partial)	1353	MN106250.1, NC_046747.1, NC_046746.1, NC_046745.1, NC_046744.1, MN968554.1, MN968553.1, MN968552.1, MN968551.1, NC_043862.1, NC_043919.1, MK058683.1, MK002721.1, NC_040009.1, MH396436.1, MH348156.1, NC_039592.1, MG813875.1, NC_037443.1, NC_037442.1, NC_037362.1, NC_037251.1, NC_037250.1, MG813997.1, MF401522.1, MG724915.1, KY923074.1, KX364458.1, MF155892.1, KY828469.1, KY707335.1, KY635881.1, KY…	100	1353	Canarium album, Zanthoxylum tragodes, Zanthoxylum pinnatum, Zanthoxylum paniculatum, Zanthoxylum madagascariense, Entandrophragma caudatum, Sclerocarya birrea, Swietenia mahagoni, Carapa guianensis, Swietenia macrophylla, Toona ciliata, Eurycorymbus cavaleriei, Khaya senegalensis, Cedrela odorata, Entandrophragma cylindricum, Dodonaea viscosa, Spondias mombin, Phellodendron amurense, Litchi chine…	mostly Sapindales
Cicadellidae	Typhlocybinae	Erythroneurini	Mitjaevia	amseli	Rosa; Rosa kokanica; Rosa spinosissima	P019_WH01_k90.1902	16S (partial)	857	MN087226.1, NC_042874.1, MH545183.1, NC_039815.1, MH603433.1, MH603432.1, MH603430.1, MH048658.1, KY753133.1, KT595228.1, KF601567.1, HF677508.1, NC_056834.1, NC_056832.1, NC_056831.1, NC_056830.1, NC_056828.1, LC610771.1, LC609778.1, LC609776.1, LC609775.1, LC609773.1, LC609772.1, LC609770.1, LC609628.1, LC609627.1, LC609626.1, LC609625.1, LC609623.1, LC609622.1, LC609621.1, LC609620.1, LC603789…	100	857	Musa itinerans, Musa ornata, Musa balbisiana, Musa sp., Musa basjoo, Musa textilis, Musa acuminata, Musa yunnanensis, Musa rubinea, Musa nagensium, Musa mannii, Musa laterita, Musa siamensis, Musa velutina, Musa x formobisiana, Musa acuminata cv. Morado, Musa acuminata cv. Williams, Musa acuminata cv. Pisang Lilin, Musa acuminata cv. Pei Chiao, Musa x chiliocarpa, Musa acuminata cv. Kluai Khai, M…	Zingiberales: Musaceae: Musa spp.
Cicadellidae	Typhlocybinae	Erythroneurini	Mitjaevia	amseli	Rosa; Rosa kokanica; Rosa spinosissima	P019_WH01_k50.1932	rbcL (partial)	216	KY047658.1, KY047628.1, HQ621341.1, FR853367.1, FR853281.1, AY875240.1	100	216	Eriosyce senilis, Eriosyce laui, Weingartia kargliana, Echinopsis aurea, Browningia hertlingiana, Cereus fernambucensis	Caryophyllales: Cactineae: Cactaceae: Cactoideae
Cicadellidae	Typhlocybinae	Erythroneurini	Mitjaevia	amseli	Rosa; Rosa kokanica; Rosa spinosissima	P019_WH01_k29.10253	rbcL (partial)	262	MN259164.1, MN259163.1, MN259161.1, MN259160.1, KX397810.1, HQ621341.1, FR853367.1, FR853281.1	100	262	Euphorbia ingens, Echinocactus grusonii, Harrisia fragrans, Weingartia kargliana, Echinopsis aurea, Browningia hertlingiana	mostly Caryophyllales
Cicadellidae	Typhlocybinae	Erythroneurini	Molopopterus	n. sp. 1	NA	P021_WG02_k90.1788	matK (partial)	247	KY378676.1, LN680361.1	99.595	247	Hillia triflora	Gentianales: Rubiaceae: Cinchonoideae: Hillia triflora
Cicadellidae	Typhlocybinae	Erythroneurini	Musbrnoia	corollaris	NA	P010_WG01_k50.12538	16S (partial)	803	KT033563.1, MT827073.1, NC_057118.1, HQ664626.1	100	803	Tetrastigma hemsleyanum, Tetrastigma planicaule, Tetrastigma yunnanense	Vitales: Vitaceae : Cayratieae: Tetrastigma spp.
Cicadellidae	Typhlocybinae	Erythroneurini	Neozygina	penapacha	NA	P010_WB12_k90.7302	16S (partial)	913	MN104890.1, MN104889.1, NC_047594.1, MN727385.1, NC_047400.1, NC_047386.1, NC_047383.1, NC_047380.1, NC_047379.1, NC_047377.1, NC_047376.1, NC_047374.1, NC_047373.1, NC_047369.1, NC_047366.1, NC_047362.1, NC_047361.1, NC_047360.1, NC_047359.1, NC_047350.1, NC_047346.1, NC_047342.1, NC_047340.1, NC_047339.1, NC_047335.1, NC_047326.1, NC_047312.1, NC_047283.1, NC_047282.1, NC_047281.1, NC_047061.1,…	100	913	Prosopis cineraria, Prosopis juliflora, Senegalia catechu, Chamaecrista mimosoides, Mezoneuron cucullatum, Moullava spicata, Guilandina bonduc, Umtiza listeriana, Storckiella pancheri, Cassia brewsteri, Erythrophleum suaveolens, Labichea lanceolata, Gleditsia microphylla, Senna bicapsularis, Arapatiella psilophylla, Erythrostemon calycinus, Cenostigma pyramidale, Poeppigia procera, Pterogyne nite…	Fabales: Fabaceae
Cicadellidae	Typhlocybinae	Erythroneurini	Neozygina	zapatai	NA	P010_WC01_k90.6234	16S (partial)	866	MN104890.1, MN104889.1, NC_047594.1, MN727385.1, NC_047400.1, NC_047386.1, NC_047383.1, NC_047380.1, NC_047379.1, NC_047377.1, NC_047376.1, NC_047374.1, NC_047373.1, NC_047369.1, NC_047366.1, NC_047362.1, NC_047361.1, NC_047360.1, NC_047359.1, NC_047350.1, NC_047346.1, NC_047342.1, NC_047340.1, NC_047339.1, NC_047335.1, NC_047326.1, NC_047312.1, NC_047283.1, NC_047282.1, NC_047281.1, NC_047061.1,…	100	866	Prosopis cineraria, Prosopis juliflora, Senegalia catechu, Chamaecrista mimosoides, Mezoneuron cucullatum, Moullava spicata, Guilandina bonduc, Umtiza listeriana, Storckiella pancheri, Cassia brewsteri, Erythrophleum suaveolens, Labichea lanceolata, Gleditsia microphylla, Senna bicapsularis, Arapatiella psilophylla, Erythrostemon calycinus, Cenostigma pyramidale, Poeppigia procera, Pterogyne nite…	Fabales: Fabaceae
Cicadellidae	Typhlocybinae	Erythroneurini	Nkumba	omani	NA	P010_WG03_k90.3253	16S (partial)	832	KX852436.1	100	832	Adenanthera microsperma	Fabales: Fabaceae: Caesalpinioideae: Adenanthera microsperma
Cicadellidae	Typhlocybinae	Erythroneurini	Nsesa	cameroonica	NA	P010_WG04_k90.90	16S	1491	NC_047477.1, MN711725.1, BK059210.1, MN122078.1, NC_051560.1, NC_051502.1, MT621210.1, MT424755.1, HQ664567.1	99.799	1491	Phyllanthus emblica, Flueggea virosa, Berchemia lineata, Phyllanthus calycinus	Malpighiales; Rosales
Cicadellidae	Typhlocybinae	Erythroneurini	Seriana	ochrata	Ipomoea batatas	P019_WB11_k29.57859	rbcL (partial)	394	KY047658.1, KY047628.1, HQ621341.1, FR853367.1, FR853281.1	99.746	394	Eriosyce senilis, Eriosyce laui, Weingartia kargliana, Echinopsis aurea, Browningia hertlingiana	Caryophyllales: Cactineae: Cactaceae: Cactoideae
Cicadellidae	Typhlocybinae	Erythroneurini	Szymczakowskia	linnavuorii	NA	P019_WB08_k90.1632	16S (partial)	937	NC_047391.1, NC_047387.1, NC_047380.1, NC_047379.1, NC_047376.1, NC_047374.1, NC_047369.1, NC_047368.1, NC_047367.1, NC_047362.1, NC_047360.1, NC_047350.1, NC_047348.1, NC_047342.1, NC_047340.1, NC_047339.1, NC_047319.1, NC_047316.1, NC_047312.1, NC_047283.1, NC_047282.1, NC_047281.1, NC_047061.1, NC_047060.1, NC_046892.1, MN709884.1, MN709875.1, MN709871.1, MN709864.1, MN709863.1, MN709860.1, MN…	100	937	Pterolobium punctatum, Parkinsonia africana, Guilandina bonduc, Umtiza listeriana, Cassia brewsteri, Erythrophleum suaveolens, Gleditsia microphylla, Delonix regia, Peltophorum pterocarpum, Arapatiella psilophylla, Cenostigma pyramidale, Pterogyne nitens, Moldenhawera blanchetiana, Diptychandra aurantiaca, Coulteria platyloba, Tachigali costaricensis, Conzattia multiflora, Schizolobium parahyba, …	Fabales: Fabaceae
Cicadellidae	Typhlocybinae	Erythroneurini	Thaia (Thaia)	barbata	NA	P019_WC03_k50.28525	matK (partial)	239	KY378676.1, LN680361.1	100	239	Hillia triflora	Gentianales: Rubiaceae: Cinchonoideae: Hillia triflora
Cicadellidae	Typhlocybinae	Erythroneurini	Variolosa	meni	NA	P014_WH08_k90.8281	16S	1491	NC_038204.1, NC_038203.1, MH178404.1, MH178403.1, KT348517.1, KT348516.1, MT621649.1, MT621635.1, MT621629.1, MT621618.1, MT621610.1, MT621609.1, MT621603.1, MT621596.1, MT621593.1, MT621590.1, MT621582.1, MT621581.1, MT621578.1, MT621572.1, MW368985.1, NC_057619.1, NC_057082.1, NC_056917.1	100	1491	Machilus thunbergii, Machilus pauhoi, Machilus balansae, Machilus yunnanensis, Alseodaphnopsis hainanensis, Machilus duthiei, Machilus rufipes, Machilus sp., Alseodaphnopsis maguanensis, Machilus minutiflora, Alseodaphnopsis rugosa, Machilus faberi, Alseodaphnopsis sp., Machilus grijsii, Machilus robusta, Machilus leptophylla	Laurales: Lauraceae
Cicadellidae	Typhlocybinae	Erythroneurini	Zyginama	n. sp. 2	Quercus spp.	P010_WB11_k90.2115	16S (partial)	1225	NC_048513.1, NC_048488.1, MK840978.1, NC_047481.1, NC_047230.1, NC_047177.1, MN095295.1, LC542973.1, MN308055.1, MN882701.1, MK571045.1, NC_046388.1, NC_046583.1, MK449426.1, MK248944.1, MN562095.1, MN830400.1, MK425701.1, MK922346.1, MK105467.1, MK105466.1, MK105464.1, MK105463.1, MK105462.1, MK105461.1, MK105460.1, MK105459.1, MK105458.1, MK105457.1, MK105456.1, MK105453.1, MK105452.1, MK105451…	100	1225	Quercus fenchengensis, Quercus phillyraeoides, Castanopsis carlesii, Quercus coccinea, Castanopsis fargesii, Betula chichibuensis, Quercus robur, Quercus bawanglingensis, Castanea seguinii, Betula costata, Carpinus laxiflora, Quercus fabri, Quercus stellata, Quercus variabilis, Quercus serrata, Quercus rubra, Quercus palustris, Quercus mongolica, Quercus macrocarpa, Quercus gambelii, Quercus dent…	mostly Fagales
Cicadellidae	Typhlocybinae	Typhlocybini	New Genus T2	n. sp. 1	NA	P010_WC11_k90.1686	16S	1491	MK641521.1, MN389436.1, MT130715.1, NC_049114.1, MT483999.1, NC_048528.1, NC_048474.1, MT442040.1, MT268884.1, MT246302.1, MT415946.1, MT374065.1, MN516695.1, MN372205.1, MK914535.1, MK790138.1, MN691039.1, NC_045840.1, MN689791.1, MN689790.1, MN457692.1, MN088849.1, MK634746.1, MK814479.1, MK488091.1, MN026875.1, MK780039.1, MK764428.1, MK798147.1, MK798146.1, MK798145.1, MK434924.1, MK434923.1,…	100	1491	Rosa rugosa, Prunus emarginata, Eriobotrya laoshanica, Malus toringoides, Prunus rufa, Fragaria viridis, Malus sieboldii, Malus halliana, Agrimonia pilosa, Prunus conradinae, Cotoneaster wilsonii, Rosa laevigata, Sorbus setschwanensis, Prunus triloba, Potaninia mongolica, Cotoneaster schantungensis, Rosa lucieae, Docynia indica, Prunus davidiana, Sorbus prattii, Pyrus phaeocarpa, Sorbaria sorbifo…	Rosales: Rosaceae
Cicadellidae	Typhlocybinae	Typhlocybini	Zyginella	pulchra	Platanus orientalis; Picea; Acer; Quercus; Prunus; Quercus infectoria; Pistacia; Quercus	P021_WG12_k90.19	16S (partial)	830	MZ128519.1, DQ923116.1	100	830	Platanus x hispanica, Platanus occidentalis	Proteales: Platanaceae: Platanus spp.
Cicadellidae	Typhlocybinae	Zyginellini	Tataka	boulardi	NA	P015_WC12_k90.2297	16S (partial)	843	MT093220.1, MN364706.1, KY635880.1, KY416513.1, KT368151.1, MZ351203.1, MW887640.1, MZ128521.1, MW648426.1, NC_051532.1, NC_053895.1, MW043478.1, NC_053838.1, NC_053837.1, NC_053836.1, NC_053835.1, NC_053834.1, NC_053833.1, NC_053832.1, NC_050927.1, MT934444.1, MT075555.1, NC_050048.1, MT611420.1, HQ664605.1, GQ998284.1	100	843	Ficus erecta, Ficus hirta, Ficus carica, Ficus religiosa, Ficus racemosa, Ficus pumila, Ficus microcarpa, Ficus concinna, Ficus formosana, Ficus altissima, Ficus lyrata, Ficus auriculata, Ficus benjamina, Ficus heteromorpha, Ficus curtipes, Ficus virens, Ficus tikoua, Ficus beipeiensis, Ficus sp.	Rosales: Moraceae: Ficus spp.
